# Supplementary material for: Colorectal Cancer-Associated Microbiome Patterns and Signatures
Source: Front Genet. 2021 Dec 22;12:787176. doi: 10.3389/fgene.2021.787176 (PMC8729777; doi:10.3389/fgene.2021.787176)
Supplement: Supplementary file 4 [file DataSheet3.XLSX]

## Sheet: Kostic
Supplementary Table 3. Species-level ASV table for Kostic dataset.
	5TA9VAT9.518088	OTGGZAZO.518108	UTWNWANU.518168	KIXFRARY.518160	59S9WAIH.518013	QFHRSAG2.518005	82S3MAZ4.518145	TV28IANZ.518070	41E1KAMA.517991	BFJMKAKB.518159	XBS5MA8H.517990	R8J9ZAGC.518059	YOTV6ASH.518142	38U4VAHB.518100	JIDZEAPD.518149	GQ6LSABJ.518010	XZ33PA3O.518135	UEL2GAPI.518173	A8A34AP9.518086	G3UBQAJU.518060	LRQ9WAHA.518036	32I9UAPQ.518112	G2OD5ABL.518057	MQETMAZC.518171	UZ65XAS5.518119	8XBKGABK.517998	MQE9OAS7.518008	HZIMMAM6.518095	6G2KBASQ.517999	5EKFOAO4.518164	O436FAO8.518097	C0256.T.518080	C0333.T.518046	C0271.T.518078	C0334.T.518147	C0366.T.518172	C0134.T.517988	C0311.T.518131	C0133.T.518133	C0241.T.518067	C0335.T.518115	C0399.T.518153	C0398.T.518092	C0186.T.518019	C0349.T.518111	C0294.T.518134	C0344.T.518029	C0388.T.518015	C0378.T.518104
Prevotella stercorea	525	862	0	190	531	140	281	0	0	0	0	0	148	0	0	0	0	0	14	0	192	0	0	0	249	43	0	0	2	0	0	0	0	0	0	0	660	32	0	695	0	0	0	0	0	0	0	1	0
Methanobrevibacter smithii	0	0	0	0	0	0	0	0	0	0	0	0	0	0	0	0	0	0	0	0	0	0	0	0	0	0	0	0	0	0	0	0	0	0	0	0	0	0	0	0	0	0	0	0	0	0	0	0	0
Actinomyces turicensis	0	0	0	0	0	0	0	162	0	0	0	0	0	0	0	0	1	0	0	0	0	0	0	0	0	0	0	0	0	0	0	0	0	0	0	0	0	0	0	0	0	0	0	0	0	0	0	0	0
Actinomyces cardiffensis	0	6	0	0	0	0	0	6	0	0	0	0	0	0	0	0	0	0	0	0	0	0	0	0	0	0	0	0	0	0	0	0	0	0	0	0	0	0	0	0	0	0	0	0	0	0	0	0	0
Actinomyces odontolyticus	0	0	0	0	0	0	0	0	0	0	0	0	0	0	0	0	1	0	0	0	0	0	0	0	2	0	0	0	0	0	0	0	0	0	0	0	0	0	0	0	0	0	0	0	0	0	0	0	0
Actinomyces meyeri	0	0	0	0	0	0	0	0	0	0	0	0	0	0	0	0	0	0	0	0	0	0	0	0	0	0	0	0	0	0	0	0	0	0	0	0	0	0	0	0	0	0	0	0	0	0	0	0	0
Actinomyces graevenitzii	0	0	0	0	0	0	0	0	0	0	0	0	0	0	0	0	0	0	0	0	0	0	0	0	0	0	0	0	0	0	0	0	0	0	0	0	0	0	0	0	0	0	0	0	0	0	0	0	0
Mobiluncus curtisii	0	71	0	0	0	0	0	0	0	0	0	0	0	0	0	0	0	0	0	25	0	0	0	0	0	0	0	0	0	0	0	0	0	0	0	0	0	0	0	0	0	0	0	0	0	0	0	0	0
Actinotignum schaalii	0	0	0	0	0	0	0	0	0	0	0	0	0	0	0	0	0	0	0	0	0	0	0	0	0	0	28	0	0	0	0	0	6	0	0	0	0	0	0	0	0	0	0	0	0	0	0	0	0
Varibaculum cambriense	0	0	0	0	0	0	0	0	0	0	0	0	0	0	0	0	6	0	0	0	0	0	0	0	0	0	0	0	0	0	0	0	0	0	0	0	0	0	0	0	0	0	0	0	0	0	0	0	0
Trueperella bernardiae	0	0	0	0	0	0	0	0	0	0	0	0	0	0	0	0	6	0	0	0	0	0	0	0	0	0	0	0	0	0	0	0	0	0	0	0	0	0	0	0	0	0	0	0	0	0	0	0	0
Bifidobacterium bifidum	0	0	0	2	0	0	0	0	0	0	0	0	0	0	3	0	0	0	0	0	1	0	0	0	0	0	0	0	0	0	0	0	0	0	0	0	0	0	0	0	0	0	0	0	0	0	0	0	0
Corynebacterium argentoratense	0	0	0	0	0	0	0	0	0	6	0	0	0	0	0	0	0	0	0	0	0	0	0	0	0	21	0	0	0	0	0	0	0	0	0	0	0	0	0	0	0	0	0	0	0	0	0	0	0
Corynebacterium accolens	0	0	0	0	0	0	0	0	0	0	0	0	0	0	0	0	0	0	0	0	0	0	0	0	0	0	0	0	0	0	0	0	0	0	0	0	0	0	0	0	0	0	0	0	0	0	0	0	0
Corynebacterium tuberculostearicum	0	0	0	0	0	0	0	0	0	0	0	0	0	0	0	0	0	0	0	0	0	0	0	0	0	0	0	0	0	0	0	0	6	0	0	0	0	0	0	0	0	0	0	0	0	0	0	0	0
Corynebacterium durum	0	0	0	0	0	0	0	0	0	0	0	0	0	0	0	0	0	0	0	0	0	0	0	0	0	0	0	0	0	0	0	0	0	0	0	0	0	0	0	0	0	0	0	0	0	0	0	0	0
Cutibacterium acnes	0	0	0	0	0	1	0	0	0	0	0	0	0	0	0	0	0	0	0	0	0	0	0	0	0	0	0	0	0	0	0	0	12	0	0	0	0	0	0	0	0	0	0	0	0	8	0	0	0
Rothia mucilaginosa	0	0	0	0	0	0	0	0	0	0	0	0	0	0	0	0	0	0	0	0	0	0	0	0	0	0	0	1	0	0	0	0	0	0	0	0	0	0	0	0	0	0	0	0	0	0	0	0	0
Cutibacterium avidum	0	0	0	0	0	0	0	0	0	0	0	0	0	0	0	0	0	0	0	0	0	0	0	0	0	0	0	0	0	0	0	0	0	0	0	0	0	0	0	0	0	0	0	0	0	0	0	0	0
Collinsella aerofaciens	0	1	0	3	0	22	3	19	0	0	0	2	0	0	53	42	0	20	0	9	1	0	29	39	9	0	3	11	6	10	0	0	0	2	46	0	0	0	4	4	3	12	0	3	2	0	1	0	2
Atopobium parvulum	0	0	0	0	0	0	0	0	0	0	0	0	0	0	1	0	53	0	0	0	0	1	0	0	4	0	0	0	2	0	0	0	0	0	0	0	0	0	0	0	0	0	0	0	0	0	0	0	0
Atopobium deltae	0	0	0	0	0	0	0	0	0	0	0	0	0	0	0	0	109	0	0	0	0	0	0	0	0	0	0	0	0	0	0	0	0	0	0	0	0	0	0	0	0	0	0	0	0	0	0	0	0
Atopobium minutum	0	0	0	0	0	0	0	0	0	0	0	0	0	0	0	0	0	0	0	0	0	0	0	0	0	0	0	0	0	0	0	0	0	0	0	0	0	0	0	0	0	0	0	0	0	0	0	0	0
Olsenella scatoligenes	0	13	0	0	0	1	0	0	0	0	0	0	0	0	0	0	0	0	0	0	0	0	0	0	0	0	0	0	0	0	0	0	0	0	0	0	0	0	0	0	0	0	0	0	0	0	0	0	0
Atopobium rimae	0	0	0	0	0	0	0	0	0	0	0	0	0	0	1	0	38	0	21	0	0	4	0	0	0	0	0	0	0	0	0	0	0	0	1	0	0	0	0	0	0	0	0	0	0	0	0	0	0
Olsenella uli	0	0	0	0	0	0	0	0	5	0	0	0	0	0	0	0	0	0	3	0	0	0	0	0	0	0	0	0	0	0	0	0	0	0	0	0	0	0	0	0	0	0	0	0	0	0	0	0	0
Eggerthella lenta	0	0	0	0	0	0	0	0	0	0	0	1	0	3	3	5	0	1	0	7	0	0	1	0	2	64	12	0	0	4	0	0	0	2	1	0	0	0	0	0	0	0	0	0	0	0	0	2	0
Collinsella intestinalis	0	0	0	0	0	0	0	0	0	0	0	0	0	65	0	0	0	1	0	0	0	0	0	0	0	0	0	0	0	7	0	0	0	0	6	1	0	0	0	0	0	0	0	0	0	0	0	0	0
Collinsella bouchesdurhonensis	0	1	0	0	0	0	0	0	0	0	0	0	0	0	0	0	0	0	0	0	0	0	0	0	0	0	0	0	0	0	0	0	0	2	0	0	0	0	0	0	0	0	0	0	0	0	0	0	0
Senegalimassilia anaerobia	0	0	0	2	0	4	0	0	0	3	0	0	3	0	0	0	0	0	0	0	4	0	0	0	0	0	0	0	0	0	0	5	0	0	6	1	0	0	0	2	0	0	0	2	0	0	1	0	0
Collinsella tanakaei	0	0	0	0	0	0	0	0	0	0	0	0	0	0	0	0	0	0	0	0	0	0	0	0	0	0	0	0	0	0	0	0	0	0	0	0	0	0	0	0	0	0	0	0	0	0	0	0	0
Collinsella massiliensis	0	0	0	0	0	0	0	0	0	0	0	0	0	0	0	0	0	0	0	0	0	0	0	0	0	0	0	0	0	0	0	0	0	0	0	0	0	0	0	0	0	0	0	0	0	0	0	0	0
Olegusella massiliensis	0	0	0	0	0	0	0	0	0	0	0	0	0	0	0	0	0	0	0	0	0	0	0	0	0	0	0	0	0	0	0	0	0	0	0	0	0	0	0	0	0	0	0	0	0	0	0	0	0
Paraeggerthella hongkongensis	0	0	0	0	0	0	0	0	0	0	0	0	0	0	0	0	0	0	0	0	0	0	0	0	0	0	0	0	0	0	0	0	0	0	0	0	0	2	0	0	0	0	0	0	0	0	0	0	0
Gordonibacter pamelaeae	0	0	0	0	0	0	0	0	0	0	0	0	0	0	1	0	0	0	0	0	0	0	0	0	0	21	0	0	0	0	0	0	0	0	0	0	0	0	0	0	0	0	0	0	0	0	0	0	0
Gordonibacter urolithinfaciens	0	0	0	0	0	0	0	0	0	0	0	0	0	0	0	0	0	0	0	0	0	0	0	0	0	0	0	0	0	0	0	0	0	0	0	0	0	0	0	0	0	0	0	0	0	0	0	0	0
Slackia isoflavoniconvertens	0	0	0	0	0	0	0	0	0	0	0	0	0	0	0	0	0	0	0	0	0	0	0	0	0	0	0	0	0	0	0	0	0	0	2	0	0	3	0	0	0	0	0	0	0	2	1	0	0
Slackia exigua	0	0	0	0	0	0	0	0	3	0	0	0	0	0	0	0	0	0	3	0	0	0	0	0	0	0	0	0	0	0	0	0	0	0	0	0	0	0	0	0	0	0	0	0	0	0	0	0	0
Slackia piriformis	0	0	0	0	0	0	0	0	0	0	0	0	0	0	0	0	0	0	0	0	0	0	0	0	0	0	0	3	0	0	0	0	0	0	0	0	0	0	0	0	0	0	0	0	0	0	0	0	0
Phocaeicola abscessus	0	0	0	0	0	0	0	0	15	0	0	0	0	0	0	0	0	0	32	0	0	0	0	0	0	0	0	0	0	0	0	0	0	0	0	0	0	0	0	0	0	0	0	0	0	0	0	0	0
Bacteroides massiliensis	53	0	179	0	0	0	0	98	0	0	0	0	0	0	10	0	0	0	17	0	0	0	0	0	76	0	0	206	97	0	0	0	3	27	51	315	0	0	1	138	114	7	35	15	2	10	202	0	19
Bacteroides caccae	0	0	0	0	0	1	0	67	0	0	0	117	9	155	8	0	1	0	37	0	1	1	0	6	34	0	0	31	0	0	0	3	89	12	1	116	0	0	17	12	100	7	35	0	7	55	17	10	5
Bacteroides acidifaciens	0	0	0	0	6	0	0	0	0	0	0	0	0	0	0	1	0	1	0	0	0	0	0	0	0	0	0	0	1	1	0	0	0	0	0	0	0	0	0	0	0	0	0	0	0	4	0	0	0
Bacteroides barnesiae	0	0	0	0	0	0	0	0	0	0	0	0	0	0	0	0	0	0	0	0	0	0	0	0	0	0	0	0	0	0	0	0	0	0	0	0	0	0	0	0	0	0	0	0	4	0	0	0	0
Bacteroides fluxus	0	0	0	0	0	0	0	0	0	0	0	0	0	0	0	0	0	0	0	0	0	0	0	0	0	0	0	0	60	0	0	0	0	0	274	0	0	2	0	0	0	0	0	0	0	0	0	0	0
Bacteroides finegoldii	2	4	0	0	0	0	1	0	0	0	0	0	0	3	7	6	1	2	3	5	0	1	3	1	0	0	0	0	33	2	0	5	0	2	0	20	1	14	0	2	134	0	0	1	0	0	0	1	3
Bacteroides clarus	0	0	0	0	0	0	0	0	0	0	0	0	3	0	0	0	0	0	0	0	0	0	0	0	0	0	0	0	0	0	0	0	0	4	0	0	0	0	1	4	0	0	0	0	0	0	8	0	0
Bacteroides caecimuris	1	1	0	0	1	0	0	0	0	0	0	0	0	0	0	0	0	3	0	7	0	0	1	0	0	0	2	0	0	0	3	0	0	0	0	2	0	0	0	0	2	0	0	0	0	0	0	0	2
Bacteroides caecigallinarum	0	0	0	0	0	0	0	0	0	0	0	0	0	0	0	0	0	0	0	0	0	0	0	0	0	0	0	0	0	0	0	0	0	0	0	0	0	0	0	0	0	0	0	0	0	0	0	0	0
Bacteroides eggerthii	0	0	0	0	0	0	50	0	0	0	0	0	0	0	0	0	0	0	0	0	1	0	0	1	0	0	0	0	1	0	0	0	9	0	0	1	0	0	0	4	0	0	0	1	21	18	1	0	2
Bacteroides coprophilus	0	0	0	0	0	123	0	0	0	0	0	0	0	0	0	0	0	0	0	0	0	0	0	0	0	0	0	0	0	0	0	0	0	0	0	0	0	0	0	0	0	0	0	0	0	0	0	0	0
Bacteroides coprocola	0	0	0	0	0	0	0	0	0	0	0	0	0	0	0	0	0	0	0	0	0	0	0	0	0	0	0	0	0	0	0	0	0	0	0	23	0	0	0	0	0	0	35	79	5	45	0	0	19
Bacteroides helcogenes	0	0	0	0	0	0	0	0	0	0	0	0	0	0	0	0	0	0	0	0	0	0	0	0	0	0	0	0	0	0	0	0	0	0	0	0	0	0	0	0	0	0	0	0	0	61	0	0	12
Bacteroides fragilis	0	0	0	0	1	0	0	0	0	0	0	0	0	0	0	0	0	0	0	2	0	0	0	0	0	0	0	0	0	0	0	0	0	0	0	0	0	0	0	0	0	0	0	0	0	0	0	0	0
Bacteroides heparinolyticus	0	0	0	0	0	0	0	0	0	0	0	0	0	0	0	0	0	0	0	0	0	0	0	0	0	0	0	0	0	0	0	0	0	0	0	0	0	0	0	0	0	0	0	0	0	0	0	0	2
Bacteroides ovatus	0	3	0	3	2	1	86	38	0	0	0	73	26	1	0	0	188	17	11	0	7	65	75	50	0	149	0	15	0	14	1	144	50	5	1	29	0	76	0	6	10	2	0	46	0	22	13	7	15
Bacteroides nordii	1	0	0	0	0	0	58	89	0	0	0	0	0	0	0	35	0	0	0	0	0	0	0	1	11	128	0	0	30	0	0	0	0	57	0	0	44	193	3	18	0	21	70	6	0	0	1	0	0
Bacteroides mediterraneensis	0	0	0	0	0	0	0	0	0	0	0	0	0	0	0	0	0	0	0	0	0	0	0	0	0	0	0	0	0	0	0	0	0	0	0	0	0	0	0	0	0	0	35	0	38	0	0	0	0
Bacteroides plebeius	0	0	1	0	0	0	0	0	0	0	0	0	0	0	0	0	0	0	0	0	0	0	0	0	0	0	19	0	0	0	0	0	0	0	0	3	0	0	11	0	0	12	0	32	1	20	29	0	162
Bacteroides uniformis	5	0	3	17	0	1	87	0	2	0	0	12	0	114	24	0	24	0	0	9	31	0	0	4	4	21	39	2	2	14	0	0	124	116	16	10	0	9	0	2	109	3	0	29	7	122	4	0	31
Bacteroides rodentium	1	0	0	0	0	2	0	0	0	0	0	1	0	0	24	44	0	0	2	2	0	3	9	0	36	21	0	2	1	34	0	154	68	0	10	18	0	5	4	2	6	21	0	6	4	0	7	395	10
Bacteroides stercoris	7	3	0	1	0	0	0	0	0	0	0	0	3	204	187	0	0	0	0	0	0	0	0	0	30	0	0	17	10	0	0	0	6	0	29	14	0	1	1	2	0	3	0	99	7	0	0	0	9
Bacteroides sartorii	0	0	1	0	0	0	0	0	0	0	0	0	0	0	0	0	1	0	0	0	0	0	0	0	0	0	0	1	2	0	0	0	0	0	1	2	0	0	0	0	0	0	0	0	0	0	0	0	0
Bacteroides thetaiotaomicron	0	0	0	0	0	0	0	0	0	0	0	0	0	0	0	0	0	1	0	0	0	0	0	0	0	0	0	0	0	0	0	0	0	0	0	0	0	0	0	0	0	0	0	0	0	2	0	0	0
Bacteroides xylanisolvens	12	6	0	11	1	6	1	0	0	0	0	0	0	68	111	15	63	1	0	95	12	1	1	11	4	21	0	26	1	6	1	70	74	4	4	29	772	0	21	6	21	20	0	1	76	37	1	0	9
Bacteroides vulgatus	3	0	61	1	0	0	0	222	0	0	0	0	0	112	126	0	0	0	32	0	0	39	0	1315	0	64	14	314	163	107	0	3	12	23	1	151	0	0	26	66	0	3	0	154	75	259	4	0	26
Coprobacter fastidiosus	0	0	0	0	0	1	0	0	0	0	0	0	0	0	11	51	0	0	0	0	0	0	0	6	0	0	52	0	44	0	0	0	98	2	25	12	0	0	0	2	158	12	0	117	1	2	50	0	3
Barnesiella intestinihominis	0	0	0	0	0	5	0	0	1	0	0	0	0	0	0	0	0	0	3	0	0	0	0	0	4	149	0	0	0	161	0	90	41	27	1	92	0	2	22	0	23	5	211	32	2	16	9	591	17
Barnesiella viscericola	0	0	0	0	0	0	0	0	0	0	0	0	0	0	0	0	0	0	0	0	0	0	0	0	0	0	0	0	0	0	0	0	0	0	0	0	0	0	0	0	0	0	0	0	0	0	0	0	0
Porphyromonas endodontalis	0	0	0	0	0	0	338	0	236	0	0	0	0	0	0	0	0	0	15	0	0	0	0	0	0	21	0	0	0	0	0	0	0	69	0	0	0	0	0	0	0	3	0	0	0	0	0	0	114
Odoribacter splanchnicus	7	0	0	6	0	23	294	29	0	0	0	0	3	0	16	35	41	18	2	70	1	0	0	4	9	85	0	5	18	0	0	144	35	7	8	56	0	35	1	78	50	20	0	83	11	18	13	15	31
Butyricimonas faecihominis	0	0	0	3	0	0	0	0	0	0	0	0	0	0	0	0	0	0	0	0	3	0	3	0	0	0	0	0	0	0	0	108	18	5	0	19	0	0	0	28	0	0	0	0	0	0	0	0	3
Butyricimonas paravirosa	0	0	0	0	0	0	0	0	0	0	0	0	0	0	0	0	0	0	0	0	0	0	0	0	0	0	0	0	0	0	0	10	21	0	0	8	0	0	0	8	0	0	0	0	2	0	0	0	0
Culturomica massiliensis	0	0	0	0	0	0	0	0	0	0	0	0	0	0	0	0	0	54	0	0	0	0	0	0	228	64	0	0	0	0	0	0	0	0	0	0	0	0	0	0	0	0	0	0	0	0	40	0	17
Butyricimonas virosa	0	6	0	8	0	0	86	3	0	0	0	0	0	0	0	0	0	2	0	0	4	0	0	1	0	0	0	0	15	0	0	10	0	14	0	0	0	1	0	0	27	8	0	1	0	2	0	44	14
Odoribacter laneus	0	0	0	0	0	0	0	0	0	0	0	0	0	0	0	0	0	0	0	0	0	0	0	0	0	0	0	0	0	0	0	0	6	0	0	0	0	0	0	0	0	0	0	0	0	0	0	0	0
Gabonibacter massiliensis	0	0	0	6	0	0	0	0	0	0	0	0	0	0	0	0	0	0	0	0	4	0	0	0	0	0	0	0	0	0	0	0	0	0	0	0	0	0	0	0	0	0	0	0	0	0	1	0	0
Porphyromonas asaccharolytica	0	0	0	0	0	0	0	3	0	0	0	0	0	0	0	0	3	0	0	0	0	1	0	0	0	0	0	0	0	0	0	0	0	0	0	0	0	1	0	0	0	0	0	0	0	0	0	2	0
Porphyromonas catoniae	13	0	0	0	0	0	0	0	0	0	0	0	0	0	0	0	0	0	0	0	0	0	0	0	0	0	0	0	0	0	0	0	0	0	0	0	0	0	0	0	0	0	0	0	0	0	0	0	0
Porphyromonas bennonis	0	0	0	0	0	0	0	0	0	0	0	0	0	0	0	0	3	0	0	0	0	0	0	0	0	0	0	0	0	0	0	0	0	0	0	0	0	0	0	0	0	0	0	0	0	0	0	0	0
Porphyromonas somerae	0	0	0	0	0	0	0	0	0	0	0	0	0	1	0	0	183	0	0	0	0	0	0	0	0	0	324	0	0	0	0	0	0	0	0	0	0	61	0	0	0	0	0	0	0	55	0	0	0
Porphyromonas pasteri	0	0	0	0	0	0	0	0	0	0	0	0	0	0	0	0	0	0	0	0	0	0	0	0	0	0	0	0	0	0	0	0	0	0	0	0	0	0	0	0	0	0	0	0	0	0	0	0	0
Alloprevotella tannerae	37	75	0	0	8	0	0	0	36	0	0	2	0	0	0	37	0	0	465	0	0	0	0	0	0	0	0	0	0	0	0	0	0	14	0	0	0	33	0	82	0	2	35	1	0	0	1	1	56
Alloprevotella rava	0	0	0	0	0	0	0	0	0	0	0	0	0	0	0	0	0	0	10	0	0	0	0	0	0	0	0	0	0	0	11	0	0	0	0	0	0	0	0	0	0	18	0	0	0	0	0	0	0
Massiliprevotella massiliensis	0	0	0	0	0	0	231	0	0	0	0	0	0	0	0	0	0	0	0	0	0	331	0	0	0	0	0	0	0	0	0	8	0	0	0	0	0	122	0	0	0	577	176	0	0	37	227	1	0
Paraprevotella clara	0	0	0	0	0	0	0	0	0	0	0	0	0	0	0	0	0	0	0	0	0	0	0	0	0	0	0	0	1	0	0	139	3	9	36	43	0	2	0	2	16	2	0	11	2	10	4	0	0
Paraprevotella xylaniphila	0	0	0	0	0	0	0	0	0	0	0	0	0	0	0	0	0	0	0	0	0	0	0	0	0	0	0	0	0	0	0	0	0	0	0	0	0	0	0	0	0	0	0	0	0	0	0	0	0
Prevotella intermedia	8	0	0	3	0	0	0	0	311	0	0	0	1021	0	0	0	0	0	0	0	0	0	0	0	0	0	0	0	0	0	0	0	180	0	1	0	0	0	1033	242	0	84	0	1	0	0	0	0	3
Prevotella buccalis	0	0	0	0	0	0	0	0	0	0	0	0	0	0	0	0	0	0	0	106	0	0	0	0	0	0	0	0	0	0	0	0	0	0	0	0	0	0	0	0	0	0	0	0	0	0	0	0	0
Prevotella baroniae	0	0	0	0	0	0	0	0	14	0	0	3	0	0	0	0	0	0	0	0	0	0	0	0	0	0	0	0	0	0	0	0	0	9	0	0	0	0	0	0	0	0	0	0	0	0	0	0	0
Prevotella bivia	0	0	0	0	0	0	0	0	0	0	0	0	0	0	0	0	0	0	0	0	0	0	0	0	0	0	0	0	0	0	0	0	0	0	0	0	0	0	0	0	0	0	0	0	0	0	0	0	0
Prevotella buccae	1	0	0	0	0	0	0	0	0	0	0	4	0	0	0	0	0	0	38	0	0	1	0	0	0	0	0	0	0	0	1	0	0	2	0	0	0	0	0	0	3	0	0	0	0	0	1	0	0
Prevotella denticola	0	0	0	0	0	0	0	0	128	0	0	0	0	0	0	0	0	0	0	0	0	0	0	0	0	0	0	0	0	0	0	3	0	2	0	0	0	0	0	0	0	28	35	0	0	0	5	8	2
Prevotella copri	0	26	395	196	6	48	0	6	3	6	0	0	0	0	0	0	0	0	0	0	197	0	0	0	0	0	0	17	0	0	0	3	0	599	0	235	0	0	0	4	2	0	0	0	0	0	700	1	0
Prevotella fusca	0	0	0	0	0	0	0	3	0	0	0	342	0	0	0	0	0	0	0	0	0	0	0	0	0	0	0	0	0	0	0	0	0	0	0	0	0	0	0	0	0	0	0	0	0	0	0	0	0
Prevotella enoeca	0	0	0	0	0	0	0	0	0	0	0	0	0	0	0	0	0	0	17	0	0	0	0	0	0	0	0	0	0	0	0	0	0	0	0	0	0	0	0	0	0	0	0	0	0	0	0	0	0
Prevotella histicola	0	0	0	0	0	0	0	0	0	0	0	0	0	0	0	0	0	0	0	0	0	0	0	0	0	0	0	0	1	0	0	0	0	0	0	0	0	0	0	0	0	0	0	0	0	0	0	0	0
Prevotella loescheii	0	0	0	0	0	0	0	0	0	0	0	0	0	0	0	0	0	0	0	0	0	0	0	0	0	0	0	0	0	0	0	0	0	11	0	0	0	0	0	0	0	0	0	0	0	0	0	0	0
Prevotella nanceiensis	15	0	0	0	0	0	0	0	0	0	0	0	0	0	0	0	0	0	0	0	0	265	0	0	0	0	0	0	0	2	0	0	0	0	0	0	0	0	0	0	0	0	0	0	0	0	0	0	0
Prevotella marshii	0	0	0	0	0	0	0	0	10	0	0	0	0	0	0	0	0	0	19	0	0	0	0	0	0	0	0	0	0	0	0	0	0	0	0	0	0	0	0	0	0	0	0	0	0	0	0	0	0
Prevotella multiformis	0	0	0	0	0	0	0	0	0	0	0	0	0	0	0	0	0	0	0	0	0	0	0	0	0	0	0	0	0	0	0	0	0	5	0	0	0	0	0	0	0	0	0	0	0	0	0	0	5
Prevotella oralis	0	0	0	0	0	0	0	0	6	0	0	0	0	0	0	0	0	0	0	0	0	0	0	0	0	0	0	0	0	0	0	0	0	0	0	0	0	0	0	0	0	0	0	0	0	0	0	0	0
Prevotella nigrescens	0	0	0	0	0	0	0	0	0	20	0	432	0	0	0	42	0	0	190	0	0	0	0	0	0	0	0	0	0	0	0	0	0	117	0	106	0	1	0	0	2	2	35	0	0	0	1	3	19
Prevotella oris	0	0	0	0	0	0	0	0	64	0	0	0	0	0	0	0	0	0	166	0	0	0	0	0	0	0	0	0	0	0	0	0	0	2	0	0	0	0	0	0	0	0	0	0	0	0	1	0	0
Prevotella pallens	0	0	0	0	0	0	0	0	0	0	0	0	0	0	0	0	0	0	0	0	0	3	0	0	0	0	0	0	0	0	0	0	0	0	0	0	0	0	0	0	2	0	0	0	0	0	0	0	0
Prevotella salivae	0	0	0	0	0	0	0	0	0	0	0	0	0	0	0	0	0	0	0	0	0	0	0	0	0	0	0	0	0	0	0	0	0	0	0	0	0	0	0	0	0	0	0	0	0	0	0	0	0
Prevotella veroralis	0	0	0	0	0	0	0	0	0	0	0	0	0	0	0	0	0	0	0	0	0	0	0	0	0	0	0	0	0	0	14	0	0	0	0	0	0	0	0	0	0	0	0	0	0	0	0	0	0
Prevotella timonensis	0	0	0	0	0	0	0	0	0	0	0	0	0	0	0	0	64	0	0	0	0	0	0	0	0	0	0	0	0	0	0	0	0	0	0	0	0	0	0	0	0	0	0	0	0	0	0	0	0
Butyrivibrio crossotus	0	0	0	0	0	0	0	0	0	0	0	0	0	0	0	0	0	0	0	0	0	0	0	0	0	0	0	0	0	0	0	0	0	0	0	0	0	0	0	0	0	0	0	0	0	0	0	0	2
Prevotellamassilia timonensis	0	0	0	36	0	0	0	0	0	0	0	0	0	0	0	0	0	0	0	0	39	0	0	0	0	0	0	0	0	0	0	0	0	0	0	0	0	0	0	0	0	0	0	600	0	0	0	0	0
Parabacteroides merdae	1	16	0	26	0	81	8	6	0	0	0	0	0	64	135	0	0	0	2	0	20	6	75	7	28	0	0	28	12	22	0	67	172	44	13	10	0	1	0	2	3	3	0	2	7	20	3	14	2
Alistipes indistinctus	0	0	0	0	0	0	1	0	0	0	0	1	0	0	0	0	0	0	0	0	0	0	0	0	2	0	0	0	0	0	0	0	0	27	0	0	0	0	0	0	5	0	0	0	0	0	0	0	0
Alistipes ihumii	1	0	0	0	0	0	0	0	0	0	0	0	0	0	0	0	0	1	0	0	0	0	0	0	0	0	0	0	0	0	0	0	12	0	0	0	0	0	0	0	0	0	0	0	0	0	3	2	0
Alistipes shahii	0	0	0	5	0	0	35	3	0	0	0	0	0	3	7	3	0	0	3	0	1	0	0	1	4	0	0	0	6	11	0	0	0	14	0	18	0	0	0	4	5	0	0	3	0	0	1	0	0
Alistipes obesi	0	0	0	2	0	0	0	0	0	0	0	0	0	0	1	0	0	0	0	0	0	0	0	0	0	0	0	0	0	1	0	5	0	4	0	0	0	0	0	0	0	0	0	3	0	0	0	1	0
Parabacteroides chinchillae	0	0	0	0	0	0	0	0	0	0	0	0	0	0	0	0	0	0	0	0	0	0	0	0	0	0	0	0	0	0	0	0	0	11	0	0	0	0	0	0	0	0	0	0	0	0	0	0	0
Parabacteroides distasonis	4	1	2	44	0	28	24	35	1	0	0	12	0	71	53	59	13	0	20	7	34	9	0	11	46	0	0	36	10	27	0	113	118	36	18	57	0	23	1	20	64	28	0	55	38	96	42	129	24
Parabacteroides johnsonii	0	0	0	0	0	0	0	0	0	0	0	0	0	0	0	0	0	0	0	0	0	0	0	0	0	0	0	0	0	0	0	0	0	0	0	0	0	0	0	0	0	0	0	0	1	0	0	0	12
Parabacteroides goldsteinii	0	0	0	0	0	0	0	0	0	0	0	0	0	0	8	15	0	0	0	0	1	0	0	68	11	0	0	6	0	0	0	0	0	14	1	4	0	2	0	0	0	0	0	0	0	0	0	0	3
Parabacteroides faecis	0	0	0	3	0	0	3	0	0	0	0	0	0	0	0	0	0	0	0	0	1	0	0	0	0	0	0	0	0	0	0	0	0	0	0	0	0	0	0	0	0	0	0	0	0	0	0	27	0
Parabacteroides gordonii	0	0	0	2	0	0	0	0	0	0	0	0	6	0	0	0	0	0	0	0	4	0	0	0	19	0	0	0	0	0	0	13	0	0	0	0	0	0	0	0	0	0	0	0	0	0	0	0	0
Capnocytophaga ochracea	0	0	0	0	1	0	0	0	0	1583	0	0	0	0	0	0	0	0	0	0	0	0	0	0	0	0	0	0	0	0	0	0	0	0	0	0	0	0	0	0	0	0	0	0	0	0	0	0	0
Tannerella forsythia	0	0	0	0	0	0	0	0	0	113	0	0	0	0	0	0	0	0	0	0	0	35	0	0	0	0	0	0	0	0	0	0	0	7	0	0	0	0	0	0	0	0	0	0	0	0	0	0	0
Capnocytophaga granulosa	0	0	0	0	0	0	0	0	0	0	0	0	0	0	0	0	0	0	0	0	0	0	0	0	0	0	0	0	1	0	0	0	0	0	0	0	0	0	0	0	0	0	0	0	0	0	0	0	0
Capnocytophaga sputigena	0	0	0	0	117	0	0	0	0	0	0	0	0	0	0	0	0	0	0	0	0	0	0	0	0	0	0	0	0	0	0	0	0	80	0	0	0	0	0	0	0	0	0	0	0	0	0	0	0
Cloacibacterium normanense	0	0	0	0	0	0	0	0	0	0	0	0	0	0	0	0	0	0	0	0	0	0	0	0	0	0	0	0	0	0	0	0	6	0	0	0	0	0	0	0	0	0	0	0	0	0	0	0	0
Geobacillus stearothermophilus	0	0	0	0	0	0	0	0	0	0	0	0	0	0	0	0	0	0	0	0	0	0	0	0	0	0	0	0	0	0	0	0	0	0	0	0	0	0	0	0	0	0	0	0	0	0	0	0	0
Abiotrophia defectiva	0	0	0	0	0	0	0	0	0	6	0	0	0	0	0	0	0	0	0	0	0	0	0	0	0	0	0	0	0	0	0	0	0	0	0	0	0	0	0	0	0	0	0	0	0	0	0	0	0
Enterococcus aquimarinus	0	0	16	0	0	0	0	0	0	0	0	0	0	0	0	0	0	0	0	0	0	0	0	0	0	0	0	0	0	0	0	0	0	0	0	0	0	0	0	0	0	0	0	0	0	0	0	0	0
Enterococcus faecium	0	0	0	0	0	0	0	0	0	3	0	0	0	0	0	0	0	0	0	0	0	0	0	0	0	0	0	0	0	0	0	0	0	0	0	0	0	0	0	0	0	0	0	0	0	0	0	0	0
Tetragenococcus osmophilus	0	0	0	0	1	0	0	0	0	0	0	0	0	0	0	0	0	0	0	0	0	0	0	0	0	0	2	0	0	0	0	0	0	0	0	0	0	0	0	0	0	0	0	0	0	0	0	0	0
Lactobacillus rogosae	0	0	0	6	65	0	0	0	0	0	0	1	0	0	0	0	0	0	0	0	7	0	6	0	0	0	0	0	1	0	0	0	0	9	0	10	0	0	3	0	0	0	140	6	0	4	10	6	0
Lactobacillus fermentum	0	0	0	0	0	0	0	0	0	0	0	0	0	0	0	0	0	0	0	0	0	0	0	0	0	0	0	0	0	0	0	0	0	0	0	0	0	0	0	0	0	0	0	0	0	0	0	6	0
Lactobacillus iners	0	0	0	0	0	0	0	0	0	0	0	0	0	0	0	0	0	0	0	0	0	0	0	0	0	0	0	0	0	0	0	0	0	0	0	0	0	0	0	0	0	0	0	0	0	0	0	0	0
Lactobacillus ruminis	0	0	874	5	0	42	0	0	0	6	0	0	0	0	0	0	0	0	0	0	4	0	0	0	0	0	0	0	0	0	0	0	0	0	0	0	0	0	0	0	0	0	0	0	0	0	0	0	0
Streptococcus gordonii	0	0	8	2	0	2	0	0	0	0	0	0	0	1	0	0	0	0	0	0	3	0	0	0	0	0	0	0	1	1	0	0	0	0	2	0	0	0	0	16	0	0	0	0	0	0	0	0	0
Streptococcus phocae	0	0	0	0	1	0	0	0	0	0	0	0	0	0	0	0	1	0	0	0	0	0	0	0	0	0	0	0	2	0	0	0	0	0	0	0	0	0	0	0	0	0	0	0	0	2	0	0	0
Streptococcus marimammalium	0	0	0	0	0	0	0	0	0	0	0	0	0	0	0	0	0	0	0	0	0	0	0	0	0	0	0	0	1	0	0	0	0	0	0	0	0	0	0	0	0	0	0	0	0	0	0	0	0
Streptococcus loxodontisalivarius	0	0	0	1	0	0	0	0	0	0	0	0	0	3	0	0	0	0	0	0	0	0	0	0	0	0	0	0	0	0	0	0	0	0	0	0	0	0	0	0	0	0	0	0	0	0	0	0	0
Streptococcus pneumoniae	0	0	0	0	0	0	0	0	0	0	0	0	0	0	0	0	0	0	0	0	0	0	0	0	0	0	0	0	0	0	0	0	0	0	0	0	0	0	0	0	0	0	0	0	0	0	0	0	0
Butyricicoccus desmolans	1	4	0	6	0	0	0	0	3	0	0	0	3	2	17	5	0	24	1	45	1	4	124	1	9	0	46	2	12	17	0	3	3	5	4	2	3	1	24	0	0	5	0	3	17	18	5	0	0
Bacteroides pectinophilus	0	0	0	3	0	0	0	0	0	0	0	0	0	0	0	0	0	0	0	0	1	0	1	0	2	0	0	0	0	0	0	0	0	0	0	0	0	0	0	0	0	0	0	0	0	0	0	0	0
Howardella ureilytica	0	0	0	7	0	0	5	0	0	0	0	1	0	0	0	9	0	0	0	0	1	0	0	0	4	0	0	0	6	0	0	0	0	0	0	2	0	0	1	2	3	0	0	3	0	27	0	0	7
Colidextribacter massiliensis	1	4	0	2	0	1	0	0	0	0	0	2	0	0	1	0	0	22	1	5	1	2	0	3	2	0	0	0	22	0	0	3	9	2	2	1	0	0	2	6	0	2	0	1	2	4	0	0	0
Intestinimonas butyriciproducens	0	1	0	2	0	1	11	0	0	0	0	0	0	6	2	0	0	1	3	0	0	0	0	0	0	0	0	0	0	2	0	3	0	0	0	0	0	0	0	0	0	0	0	0	0	0	0	5	0
Christensenella minuta	0	0	0	0	0	0	0	0	0	0	0	0	0	0	0	0	0	0	0	0	0	0	0	0	0	0	0	0	0	0	0	0	0	0	0	0	0	0	0	0	0	0	0	0	0	0	0	0	0
Christensenella massiliensis	0	0	0	0	0	0	0	0	0	0	0	0	0	0	0	0	0	0	0	0	0	0	0	0	0	0	0	0	0	0	0	0	0	0	0	0	0	0	0	0	0	0	0	0	0	0	0	0	0
Butyricicoccus pullicaecorum	1	0	0	13	0	0	0	0	0	0	0	0	0	0	0	0	0	0	0	0	12	0	1	1	0	0	0	0	0	0	0	0	0	9	0	1	0	0	0	0	0	20	0	0	1	0	0	0	0
Clostridium perfringens	41	3	0	0	0	1	29	0	0	0	0	0	0	65	0	0	0	0	0	0	0	0	0	1	2	21	0	0	0	0	0	0	6	0	0	0	0	4	4	0	0	3	0	0	0	0	0	0	0
Clostridium cadaveris	0	46	0	0	0	0	0	0	0	0	0	0	0	0	0	0	0	0	0	0	0	5	0	1	0	0	3	0	0	0	0	0	0	0	0	0	0	0	0	0	0	0	0	0	0	0	0	0	0
Clostridium butyricum	0	0	0	0	0	0	0	0	0	0	0	0	0	0	0	0	0	0	0	0	0	0	9	0	0	0	0	6	0	0	0	0	0	0	0	0	0	0	0	0	0	0	0	0	0	0	0	6	0
Clostridium paraputrificum	0	0	0	3	1	0	0	0	2	0	0	0	0	0	10	0	5	0	0	0	0	0	0	127	0	0	0	0	0	0	0	0	0	2	0	0	0	0	0	0	0	0	0	0	0	0	0	0	0
Clostridium chartatabidum	0	0	0	0	0	0	0	0	0	0	0	0	0	0	0	0	0	0	0	0	0	0	0	0	0	0	0	0	0	0	0	0	0	0	0	0	0	0	0	0	0	0	0	0	0	0	0	0	0
Clostridium tertium	0	0	0	0	0	0	0	0	0	0	0	0	0	0	0	0	0	0	0	0	0	0	0	0	0	0	0	0	0	0	0	0	0	0	0	1	0	0	0	0	2	0	0	0	0	0	0	0	0
Hathewaya proteolytica	0	3	0	0	0	0	0	0	0	0	0	0	0	0	0	0	0	0	0	0	0	0	0	0	0	0	0	0	0	0	0	0	0	0	0	0	0	0	0	0	0	0	0	0	0	0	0	0	0
Hungatella effluvii	15	4	0	8	0	3	6	0	3	0	0	2	6	0	0	10	0	16	2	16	4	1	234	15	0	21	0	90	6	1	9	5	6	32	2	3	15	9	1	0	23	5	35	1	2	2	1	14	0
Lactonifactor longoviformis	0	0	0	0	0	0	0	0	0	0	702	0	0	0	1	0	0	0	0	0	0	0	2	0	0	0	0	0	0	0	0	0	0	0	0	0	3	1	6	14	0	0	0	0	0	0	0	0	0
Hungatella hathewayi	0	1	0	1	0	1	6	3	0	0	0	1	0	10	1	3	0	5	0	0	0	0	6	1	17	0	11	0	0	1	0	0	0	0	6	0	0	1	0	2	3	0	0	0	0	0	1	3	0
Mordavella massiliensis	0	0	0	0	0	0	0	0	0	0	0	0	0	0	8	0	0	0	0	0	0	0	0	0	2	0	0	0	0	0	0	0	3	2	0	0	0	0	0	0	0	0	0	0	0	0	0	0	0
Eubacterium nodatum	0	0	0	0	0	0	0	0	3	0	0	3	0	0	0	0	0	0	0	0	0	0	0	0	0	0	0	0	0	0	0	0	0	0	0	0	0	2	0	0	0	0	0	0	0	0	0	0	0
Eubacterium brachy	1	0	0	0	0	0	0	0	0	0	0	0	0	0	0	0	0	0	0	0	0	0	0	0	0	0	0	0	0	0	0	0	0	0	0	1	0	0	0	0	0	0	0	0	0	0	0	0	0
Eubacterium sulci	0	0	0	0	0	0	0	0	12	0	0	2	0	0	0	0	0	0	23	0	0	0	0	0	0	0	0	0	0	0	13	0	0	0	0	0	0	0	0	0	0	0	0	0	0	0	0	0	0
Casaltella massiliensis	0	2	0	0	0	16	0	0	0	0	0	0	0	0	0	0	0	0	0	56	0	0	0	0	0	0	0	0	0	0	0	0	0	0	0	0	0	9	0	0	0	0	0	0	0	10	0	0	0
Eubacterium eligens	0	0	0	16	0	0	0	0	0	0	0	0	0	0	1	21	0	0	0	2	34	0	1	0	8	0	0	0	0	0	0	0	12	2	3	25	0	0	0	6	10	0	0	0	5	2	3	7	7
Eubacterium ventriosum	0	0	0	3	0	0	0	0	0	0	0	0	0	0	6	1	0	5	0	0	1	0	1	0	9	0	0	0	1	0	0	0	0	5	0	0	0	0	0	0	0	0	0	0	0	0	0	17	0
Emergencia timonensis	1	1	0	10	0	2	103	10	0	0	0	4	0	0	0	0	0	0	0	0	1	0	0	1	4	21	5	95	2	0	0	0	0	9	0	4	0	1	4	12	14	26	0	6	0	14	0	0	7
Ihubacter massiliensis	0	0	0	0	0	0	0	0	0	0	0	0	0	0	1	0	0	0	0	0	0	0	0	0	0	0	0	0	0	0	0	0	0	0	0	0	0	0	0	0	0	0	0	0	0	0	0	0	0
Mogibacterium neglectum	0	0	0	0	0	1	0	0	4	0	0	0	0	0	0	0	0	0	0	0	0	0	9	0	0	0	0	0	0	0	12	0	0	0	0	0	0	0	6	0	0	0	0	0	0	0	0	1	0
Ileibacterium massiliense	0	0	0	0	0	0	0	0	0	0	0	0	0	0	0	0	0	0	0	18	0	0	0	0	0	0	0	0	0	0	0	0	0	0	0	0	0	0	0	0	0	0	0	0	0	0	0	0	0
Mogibacterium pumilum	5	0	0	0	0	0	0	0	0	0	0	0	0	0	0	0	0	0	0	0	0	0	0	0	0	0	0	0	0	0	0	0	0	0	0	0	0	0	0	0	0	0	0	0	0	0	0	0	0
Anaerofustis stercorihominis	0	0	0	0	0	0	0	0	0	0	0	0	0	0	2	0	0	0	0	0	0	0	0	0	0	0	0	0	0	0	0	0	0	0	0	0	0	0	0	0	0	0	0	0	0	0	0	0	0
Eubacterium ramulus	0	3	0	5	17	3	0	0	0	0	0	2	0	37	0	12	1	59	1	0	8	0	0	1	0	0	0	6	9	0	0	0	0	0	26	3	0	1	4	4	13	2	0	4	0	22	3	1	0
Eubacterium oxidoreducens	0	0	0	0	1	0	0	0	0	0	0	0	0	0	0	0	0	0	0	0	4	0	0	0	0	0	0	1	0	0	0	0	0	9	0	0	0	0	0	2	0	0	0	0	0	2	0	0	0
Eubacterium coprostanoligenes	0	0	0	18	0	0	0	0	0	0	0	0	3	0	0	0	0	0	0	0	11	0	0	0	0	21	0	0	0	0	0	0	0	0	0	2	0	0	0	6	0	3	0	1	0	0	4	16	3
Eubacterium xylanophilum	0	0	0	0	0	0	0	0	0	0	0	0	0	0	0	0	0	0	0	0	0	0	0	0	4	0	0	0	0	0	0	0	0	2	0	0	0	0	0	0	0	0	0	0	0	0	0	0	0
Eubacterium hallii	0	1	0	4	2	3	0	0	0	0	0	0	0	12	12	5	0	12	0	0	14	0	5	0	4	21	0	3	4	6	0	46	0	14	1	3	0	0	0	2	6	2	0	4	7	4	5	1	0
Pseudoramibacter alactolyticus	0	0	0	0	0	0	0	0	1	0	0	0	0	0	0	0	0	0	15	0	0	0	0	0	0	0	0	0	0	0	0	0	0	0	0	0	0	0	0	0	0	0	0	0	0	0	0	0	0
Intestinibacillus massiliensis	0	0	0	1	0	0	0	0	0	0	0	0	0	3	1	0	0	0	0	0	0	0	0	0	0	0	0	0	0	0	0	0	0	0	0	0	0	0	0	0	0	0	0	0	0	0	0	0	0
Eubacterium rectale	1	0	0	50	103	0	0	0	0	0	0	1	0	0	75	33	0	70	0	2	55	0	4	0	34	0	0	3	4	28	0	13	0	9	21	2	0	0	0	6	3	3	35	1	21	0	5	29	15
Anaerostipes hadrus	0	0	0	47	0	0	0	0	0	0	0	0	0	69	11	10	0	0	2	5	27	0	46	0	13	0	2	4	7	4	0	26	0	0	0	6	0	0	1	0	0	5	0	3	10	8	3	12	0
Anaerocolumna jejuensis	0	0	0	0	0	0	0	0	0	0	0	0	0	0	0	0	5	0	1	0	0	0	3	0	0	0	0	0	0	0	0	0	0	0	0	0	0	0	0	4	5	0	0	0	0	0	0	12	0
Anaerocolumna aminovalerica	0	0	0	19	0	0	0	0	0	0	0	0	0	0	0	0	0	0	0	0	12	0	0	0	9	0	0	0	0	0	0	0	0	4	0	0	0	0	0	0	0	0	0	1	0	0	0	0	0
Anaerocolumna xylanovorans	0	0	0	0	0	0	0	0	0	0	0	0	0	0	0	0	0	0	0	0	0	0	0	0	0	0	0	0	0	0	0	0	0	0	0	0	0	0	0	0	0	0	0	0	0	0	0	0	0
Anaerostipes butyraticus	0	0	0	0	0	0	0	0	0	0	0	0	0	0	0	0	0	0	0	0	0	0	0	0	0	0	0	0	0	15	0	0	0	0	0	0	0	0	0	0	0	0	0	0	0	0	0	0	0
Anaerostipes caccae	0	0	0	0	0	0	0	0	0	0	0	0	0	0	0	0	0	0	0	0	0	0	0	0	0	0	0	0	0	0	0	0	0	0	0	0	0	0	0	0	0	0	0	0	0	0	0	0	0
Bariatricus massiliensis	0	0	0	0	0	0	0	0	0	0	0	0	3	0	0	0	0	0	0	0	0	0	0	0	0	0	0	0	0	1	0	0	0	0	0	0	0	0	0	0	0	0	0	0	0	0	0	0	0
Blautia faecis	3	1	0	10	0	0	5	10	0	0	0	0	0	11	18	55	0	20	0	9	7	0	20	0	4	0	0	5	54	26	0	15	0	7	7	26	0	3	1	32	13	18	0	4	4	4	9	16	19
Blautia obeum	0	0	0	77	5	2	0	6	0	0	0	1	0	23	23	12	1	7	0	16	113	0	33	0	2	0	0	3	19	28	0	28	12	0	8	8	0	0	8	20	2	10	0	4	9	8	1	2	2
Blautia luti	8	0	0	15	18	2	0	0	0	0	0	0	0	135	29	17	0	32	1	11	15	0	34	17	17	21	2	1	41	32	0	21	12	4	4	4	0	1	6	6	11	3	0	8	3	8	25	33	0
Blautia hansenii	0	0	0	0	0	0	0	0	0	0	0	0	0	0	0	1	0	0	0	0	0	0	0	0	0	0	0	0	0	1	0	0	0	0	0	0	0	0	0	0	0	0	0	0	0	0	0	0	0
Blautia glucerasea	0	0	0	0	0	0	0	0	0	0	0	0	0	2	0	0	0	0	0	0	0	0	0	0	0	0	0	0	0	0	0	0	0	0	0	0	0	0	0	0	0	0	0	0	0	0	0	0	0
Blautia hydrogenotrophica	0	0	0	0	0	0	0	0	0	0	0	0	0	0	0	0	0	0	0	0	0	0	0	0	0	0	0	0	0	0	0	0	0	0	0	0	0	0	0	0	0	0	0	0	0	0	0	0	0
Blautia stercoris	7	1	0	10	33	3	5	63	0	3	0	7	6	20	8	8	0	55	3	9	11	0	21	6	8	0	2	150	55	21	0	41	0	5	34	30	0	18	7	8	101	66	35	10	34	24	4	16	3
Blautia schinkii	0	0	0	0	0	0	0	0	0	0	0	0	0	0	0	0	0	0	0	0	0	0	0	0	0	0	0	0	0	0	0	0	0	0	0	0	0	0	0	0	0	0	0	0	0	0	0	0	0
Ruminococcus gnavus	9	0	0	0	0	0	0	0	0	0	0	0	3	16	1	8	0	4	0	0	0	0	0	102	91	64	2	163	9	6	0	5	9	2	15	0	0	16	6	2	10	0	0	1	0	6	4	0	0
Blautia wexlerae	2	0	0	8	7	5	0	0	1	0	0	1	0	56	7	15	0	13	2	0	8	0	24	8	0	0	0	1	17	13	0	46	0	5	2	1	0	1	4	6	8	8	0	12	2	4	9	8	0
Ruminococcus torques	1	0	0	33	18	0	0	3	1	0	0	21	0	104	24	0	1	45	3	2	12	0	42	1	38	21	5	23	67	202	0	18	24	7	69	1	0	4	0	22	19	5	0	0	1	0	9	5	9
Catonella morbi	4	4	0	0	0	0	0	0	7	41	0	37	0	0	0	0	0	0	0	0	0	0	0	0	0	213	0	0	0	0	64	0	0	7	0	0	0	0	0	0	0	0	0	0	0	0	0	0	44
Coprococcus catus	2	4	0	22	12	1	0	190	2	0	0	4	6	0	0	0	0	24	15	0	19	0	23	12	28	0	0	0	37	12	0	0	0	0	43	6	0	0	6	6	13	7	0	8	5	73	0	0	5
Cellulosilyticum lentocellum	0	0	0	0	0	0	0	0	0	0	0	0	0	0	0	0	0	0	0	0	0	0	0	0	0	0	0	0	0	0	0	0	0	0	0	0	0	0	0	0	0	0	0	0	0	0	0	0	0
Coprococcus comes	3	0	0	18	1	15	0	0	0	0	0	3	9	50	26	6	0	37	0	9	9	0	5	0	6	21	0	8	12	4	0	18	0	0	26	3	0	1	4	0	11	20	70	11	10	33	1	2	3
Coprococcus eutactus	0	0	0	17	0	0	0	0	0	0	0	0	0	0	0	0	0	0	0	0	14	0	0	0	2	0	0	0	0	0	0	0	0	0	0	0	0	0	0	4	0	0	0	0	0	0	0	0	2
Dorea longicatena	1	2	0	13	39	7	0	51	0	0	0	9	15	35	12	0	0	23	0	29	12	0	65	50	13	0	5	9	41	0	0	0	0	9	16	4	0	1	7	6	34	15	70	6	27	18	3	14	2
Dorea formicigenerans	8	0	0	20	0	8	1	0	0	0	0	8	3	0	0	68	0	42	0	14	20	0	56	3	6	21	0	32	93	72	0	3	3	5	18	3	0	1	5	2	16	21	0	14	2	6	7	5	2
Cuneatibacter caecimuris	0	0	0	0	0	0	0	0	0	0	0	0	0	0	0	0	3	0	0	0	0	0	0	0	0	0	0	0	0	2	0	0	0	0	0	0	0	0	0	0	0	0	0	0	0	0	0	0	0
Roseburia inulinivorans	0	44	0	77	307	1024	0	10	0	20	0	12	0	0	10	1	0	0	0	0	70	15	12	0	4	43	5	12	4	0	1	239	6	57	307	2	0	6	7	2	8	31	35	2	19	8	162	32	14
Hespellia porcina	0	0	0	0	0	0	28	0	0	0	0	0	0	0	0	0	0	0	0	0	0	0	0	0	0	0	0	0	0	0	0	0	0	0	0	1	0	0	0	0	0	0	0	0	0	0	0	0	0
Faecalicatena contorta	1	0	0	3	0	0	3	0	0	0	0	1	0	1	15	3	0	33	0	0	1	0	1	0	0	0	2	3	23	2	0	0	0	2	1	0	0	0	5	2	0	0	0	0	1	0	8	0	0
Extibacter muris	0	6	0	0	0	0	3	0	0	0	0	0	0	0	0	0	0	0	0	0	0	0	0	0	0	0	0	0	0	0	0	0	0	0	0	0	0	0	0	0	0	0	0	0	0	0	0	0	0
Fusicatenibacter saccharivorans	1	1	0	64	6	8	1	6	0	0	0	0	6	54	44	21	0	13	2	11	70	1	84	8	21	0	0	14	22	12	0	0	33	7	16	10	0	2	17	16	18	30	0	6	26	22	9	12	5
Faecalicatena orotica	0	0	0	0	0	0	0	0	0	0	0	0	0	0	0	0	0	1	0	0	0	0	1	0	0	0	0	0	1	0	0	0	0	0	0	0	0	0	0	0	0	0	0	0	0	0	0	0	0
Faecalicatena fissicatena	0	0	0	0	1	0	0	0	0	0	0	0	0	0	0	2	0	0	0	0	0	0	0	0	0	0	2	0	0	0	0	0	0	0	0	0	0	0	0	0	0	0	0	0	0	0	0	0	0
Frisingicoccus caecimuris	0	8	0	0	0	0	0	0	0	0	0	0	0	0	0	9	0	0	0	0	0	0	0	0	15	0	0	0	6	0	0	0	0	0	0	0	0	1	0	0	0	0	0	0	0	0	0	0	0
Lachnoanaerobaculum orale	0	0	0	0	0	0	0	0	18	0	0	10	0	0	0	0	5	0	2	0	0	166	0	0	0	0	0	0	0	0	9	0	0	0	5	0	0	0	0	0	0	0	0	0	0	0	0	0	0
Lachnoanaerobaculum saburreum	0	0	0	0	0	0	0	0	0	0	0	0	0	0	0	0	0	0	0	0	0	0	0	0	0	0	0	0	0	0	1	0	0	0	0	0	0	0	0	0	0	0	0	0	0	0	0	0	0
Lachnoanaerobaculum umeaense	0	0	0	0	0	0	0	0	0	0	0	0	0	0	0	0	0	0	0	0	0	0	0	0	0	0	0	0	2	0	1	0	0	0	0	0	0	0	0	0	0	0	0	0	0	0	0	0	0
Clostridium symbiosum	0	1	0	0	0	0	0	0	0	0	0	0	0	2	0	1	135	1	5	0	0	0	429	94	15	0	11	2	2	4	1	5	15	4	1	2	0	16	14	0	6	0	0	0	4	0	0	3	0
Clostridium citroniae	0	0	0	0	0	0	9	0	0	0	0	2	0	17	2	4	3	13	0	81	0	1	1	1	0	0	449	1	1	6	0	3	0	4	22	0	1	3	1	0	2	0	0	0	43	24	0	8	0
Clostridium bolteae	1	33	0	0	0	0	15	3	0	0	0	0	6	10	0	3	25	4	3	298	0	0	95	3	13	0	5	4	0	2	0	31	0	0	0	1	27	2	0	4	2	0	0	0	0	4	1	1	2
Clostridium algidixylanolyticum	0	0	0	0	0	0	0	0	0	0	0	0	0	0	0	0	0	0	0	0	0	0	0	0	0	0	0	0	0	0	0	0	0	0	0	0	0	0	0	0	0	0	0	0	1	0	0	0	0
Clostridium clostridioforme	0	1	0	0	0	0	0	0	0	0	0	7	0	7	0	8	6	1	40	0	0	0	0	0	0	0	144	0	0	0	0	5	50	2	0	0	0	4	0	0	5	0	0	0	0	0	0	0	0
Clostridium lavalense	0	11	0	0	0	0	6	0	0	0	0	0	0	2	1	3	0	1	5	0	0	0	0	0	0	0	0	1	0	1	0	0	0	0	0	0	0	0	0	0	3	2	0	0	4	0	0	0	0
Clostridium hylemonae	0	1	0	0	0	1	0	0	0	0	0	1	0	0	0	0	0	0	0	2	0	0	3	0	0	0	0	0	0	0	0	0	0	0	0	0	0	0	0	0	0	0	0	0	0	0	0	0	0
Clostridium herbivorans	0	0	0	3	0	0	0	0	0	0	0	0	0	0	0	0	0	0	0	0	4	0	0	0	0	0	0	0	0	0	0	0	0	0	0	0	0	0	0	0	0	0	0	0	0	0	0	0	0
Clostridium glycyrrhizinilyticum	0	0	0	0	0	0	0	0	0	0	0	0	0	6	1	0	0	0	0	0	0	0	0	0	0	0	0	0	0	1	0	3	0	0	2	0	0	0	0	0	0	0	0	0	0	0	0	0	0
Clostridium scindens	0	0	0	0	0	0	0	0	0	0	0	1	12	0	0	1	0	1	4	0	0	0	0	0	2	0	2	0	1	1	0	3	0	0	0	0	0	0	0	2	0	0	0	0	0	0	0	0	0
Moryella indoligenes	0	0	0	0	0	0	0	0	0	0	0	0	0	0	0	0	0	0	0	311	0	0	0	0	0	0	0	0	0	0	0	0	0	0	0	0	0	15	0	0	0	0	0	0	0	0	0	0	0
Lachnospira pectinoschiza	0	0	0	7	0	2	0	0	0	0	0	0	0	2	2	0	0	0	0	0	14	0	0	0	9	0	0	0	0	0	0	0	0	11	0	0	0	0	0	0	3	0	0	2	0	0	0	0	0
Mobilitalea sibirica	0	0	0	0	0	0	0	0	0	0	0	0	0	0	0	0	0	0	0	0	0	0	1	0	0	0	0	0	0	0	0	0	0	0	0	0	0	0	0	0	0	0	0	0	0	2	0	0	0
Muricomes intestini	0	0	0	0	0	0	0	0	0	0	0	0	0	0	0	0	0	0	0	0	0	0	0	0	0	0	0	0	0	1	0	0	0	0	0	0	0	0	0	0	0	0	0	0	0	0	0	0	0
Oribacterium asaccharolyticum	0	0	0	0	0	0	0	0	2	0	0	0	0	0	0	0	0	0	0	0	0	3	0	0	0	0	0	0	1	0	11	0	0	0	0	0	0	0	0	0	0	0	0	0	0	0	0	0	0
Murimonas intestini	0	0	0	4	0	0	0	0	0	0	0	2	0	0	2	1	0	4	0	5	3	0	2	0	0	0	0	0	1	1	0	0	0	0	6	0	0	0	1	0	0	3	0	1	1	0	0	0	0
Oribacterium parvum	0	0	0	0	0	0	0	0	5	0	0	0	3	0	0	0	0	0	0	0	0	0	0	0	0	0	0	0	6	0	42	0	0	0	0	0	0	0	0	0	0	0	0	0	0	0	0	0	0
Robinsoniella peoriensis	0	0	0	0	0	0	0	0	0	0	0	0	0	0	0	0	0	0	0	0	0	0	0	0	0	0	0	0	0	0	0	0	0	0	0	0	0	0	0	0	0	0	0	0	0	0	0	0	0
Roseburia faecis	0	2	0	1	4	1	4	13	0	0	0	0	0	4	14	0	0	1	0	5	3	0	57	0	6	0	0	1	0	0	0	3	0	9	2	3	0	0	3	2	2	13	0	5	2	35	0	1	3
Clostridium lactatifermentans	14	3	0	26	0	9	3	165	1	0	0	12	64	51	2	95	0	0	18	54	30	3	0	1	0	64	110	42	77	44	13	5	6	2	47	40	155	34	24	60	81	26	35	24	91	155	14	44	15
Stomatobaculum longum	0	0	0	0	0	0	0	0	0	0	0	0	0	0	0	0	0	0	0	0	0	0	0	0	0	0	0	0	0	0	0	0	0	0	0	0	0	0	0	0	0	0	0	0	0	0	0	0	0
Tyzzerella nexilis	42	24	0	1	0	1	0	35	0	0	0	0	0	0	0	232	0	0	0	0	0	1	0	4	87	85	6	1	1	87	0	3	18	7	12	0	0	1	21	0	0	0	0	0	0	0	1	0	0
Clostridium colinum	0	0	0	0	0	0	0	0	0	0	0	0	0	0	0	0	0	2	0	0	0	0	0	0	0	0	0	0	0	0	0	5	0	0	0	0	0	0	0	0	0	0	0	4	0	0	0	0	0
Thermincola carboxydiphila	0	0	0	0	0	0	0	0	0	0	0	0	0	0	0	0	0	0	0	0	0	0	0	0	0	0	0	0	0	0	0	0	0	0	0	0	0	0	0	0	0	0	0	0	0	0	0	0	0
Peptococcus niger	0	0	0	0	0	0	0	0	0	0	0	0	0	0	0	0	0	0	0	7	0	0	0	0	0	0	6	0	0	0	0	0	0	0	0	0	0	3	0	0	0	0	0	0	0	0	0	0	0
Clostridium hiranonis	0	0	0	0	0	0	0	0	0	0	0	0	0	0	0	0	0	0	0	0	0	0	0	0	0	0	0	39	0	0	0	0	0	0	0	0	0	0	0	0	0	0	0	0	0	0	0	0	0
Intestinibacter bartlettii	0	0	0	0	0	2	0	0	0	0	0	0	0	0	3	0	0	3	0	0	0	0	2	1	0	0	0	0	0	0	0	3	0	7	0	1	0	0	1	0	0	2	0	0	0	0	0	2	0
Filifactor alocis	0	0	0	0	0	0	0	0	0	0	0	18	0	0	0	0	0	0	0	0	0	0	0	0	0	0	0	0	0	0	0	0	0	0	0	0	0	0	0	0	0	0	0	0	0	0	0	0	0
Peptoanaerobacter stomatis	0	0	0	0	0	0	0	0	0	0	0	0	0	0	0	0	0	0	0	0	0	0	0	0	0	0	0	0	0	0	0	0	0	0	0	0	0	0	0	0	0	0	0	0	0	0	0	0	2
Eubacterium yurii	1	0	0	0	0	0	0	0	0	0	0	0	0	0	0	0	0	0	0	0	0	0	0	0	0	0	0	0	0	0	0	0	0	0	0	0	0	0	0	0	0	0	0	0	0	0	0	0	0
Peptostreptococcus russellii	0	0	0	0	0	0	0	0	1	0	0	0	0	0	0	0	0	0	0	0	0	0	0	0	0	0	0	0	0	0	0	0	0	0	0	0	0	0	0	0	0	0	0	0	0	0	0	0	0
Peptostreptococcus canis	0	1	0	0	0	0	0	0	0	0	702	1	0	0	0	0	0	0	0	0	0	0	0	0	0	0	0	0	0	0	0	0	0	2	0	0	0	0	0	0	0	0	0	0	0	0	0	0	0
Clostridium dakarense	0	0	0	0	0	0	0	0	0	0	0	0	0	0	1	0	0	0	0	0	0	0	0	0	0	0	0	0	0	0	0	0	0	0	0	1	0	0	0	0	0	0	0	0	0	0	0	0	0
Terrisporobacter mayombei	0	0	0	0	0	0	0	0	0	0	0	0	0	0	0	0	0	0	0	0	0	0	0	0	0	0	0	0	0	0	0	0	0	0	0	0	0	0	0	0	0	0	0	0	0	0	0	0	0
Terrisporobacter petrolearius	0	1	0	0	0	0	0	0	0	0	0	0	0	0	1	0	0	0	0	0	0	0	0	0	0	0	0	0	0	0	0	0	0	0	0	0	0	0	0	0	2	2	0	0	0	0	0	0	0
Acetivibrio ethanolgignens	0	0	0	2	0	0	0	0	0	0	0	0	0	0	0	0	0	0	0	0	0	0	0	0	0	0	0	0	0	0	0	0	0	0	0	0	0	0	0	0	2	3	0	0	0	4	1	0	0
Acetanaerobacterium elongatum	0	0	0	0	0	0	0	0	0	0	0	0	0	0	0	0	0	0	0	0	0	0	0	0	0	0	0	0	0	0	0	0	0	0	0	0	0	0	0	0	0	0	0	0	0	0	0	0	0
Acutalibacter muris	0	0	0	0	0	0	0	0	0	0	0	0	0	0	0	0	0	0	0	0	0	0	0	0	0	0	0	0	0	0	0	0	0	0	0	0	0	0	0	0	0	0	0	0	0	0	0	0	0
Anaerofilum agile	0	0	0	0	0	0	0	0	0	0	0	0	0	0	0	0	0	0	0	0	0	0	0	0	0	0	0	0	0	1	0	0	0	0	0	0	0	0	0	0	0	0	0	0	1	0	1	0	0
Anaeromassilibacillus senegalensis	0	0	0	2	0	0	0	0	0	0	0	0	0	2	3	1	0	1	0	0	1	0	0	0	2	0	0	0	0	0	0	0	0	0	0	0	0	0	0	0	0	0	0	0	0	0	0	0	0
Drancourtella massiliensis	0	0	0	0	0	0	0	0	0	0	0	0	0	0	17	0	0	0	0	0	0	0	0	0	0	0	0	0	0	0	0	0	0	0	0	0	0	0	0	0	0	0	0	0	0	0	0	0	0
Anaerotruncus colihominis	0	0	0	0	0	0	1	0	0	0	0	0	0	1	2	2	0	0	0	0	1	1	14	0	0	0	0	0	0	1	0	0	0	5	0	0	0	1	0	0	0	0	0	0	1	0	0	0	0
Anaerotruncus rubiinfantis	0	0	0	5	0	1	3	0	0	0	0	0	0	0	1	0	0	0	0	0	5	0	0	0	2	0	0	0	0	0	0	0	0	0	0	0	0	0	0	0	2	0	0	0	0	0	0	35	0
Caproiciproducens galactitolivorans	0	0	0	0	0	0	0	0	0	0	0	0	0	0	0	0	0	0	0	0	0	0	0	0	0	0	0	0	0	0	0	0	3	0	0	0	0	0	0	0	0	0	0	0	0	0	0	0	0
Clostridium viride	0	1	0	8	0	9	1	22	2	0	0	3	12	15	11	10	1	14	10	0	7	0	0	0	4	0	0	0	1	1	0	3	6	4	2	1	0	0	1	0	3	0	0	1	2	8	0	3	3
Faecalibacterium prausnitzii	186	4	534	210	276	52	1	63	0	0	0	6	84	0	111	725	1	761	6	38	236	0	244	68	68	43	3	133	262	64	1	142	340	75	460	273	0	113	10	160	580	235	176	440	21	114	181	218	201
Negativibacillus massiliensis	0	4	0	26	0	2	0	16	0	0	0	7	0	0	32	6	0	2	6	0	28	0	3	1	17	0	0	2	13	19	0	0	0	7	0	2	0	1	1	10	13	20	0	5	0	2	0	21	9
Fastidiosipila sanguinis	0	0	0	0	0	0	0	0	0	0	0	0	0	2	0	0	10	0	0	0	0	0	0	0	0	0	0	0	0	0	0	0	0	0	0	0	0	0	0	0	0	0	0	0	0	0	0	0	0
Neglecta timonensis	0	0	0	0	0	0	0	6	0	0	0	0	0	1	1	0	0	0	0	7	0	0	7	0	11	0	3	1	0	2	0	3	0	0	1	0	0	0	0	0	0	0	0	0	1	0	1	0	0
Clostridium leptum	0	0	0	13	0	0	0	0	0	0	0	0	0	7	5	0	1	0	2	0	8	0	0	0	6	0	0	0	0	1	0	0	0	0	0	0	0	0	0	0	0	0	0	0	0	0	0	0	0
Papillibacter cinnamivorans	11	0	0	0	0	0	1	0	0	0	0	0	0	3	31	5	0	10	5	0	0	0	0	0	0	0	2	1	0	2	0	0	6	0	0	0	0	0	0	0	5	0	0	0	0	0	0	1	0
Phocea massiliensis	0	1	0	2	0	1	0	0	0	0	0	0	0	0	1	0	3	0	0	0	1	0	0	0	0	0	0	0	0	2	0	0	0	0	0	0	0	0	0	0	0	0	0	0	0	0	0	2	0
Clostridium sporosphaeroides	0	1	0	0	0	0	0	0	0	0	0	0	0	0	0	0	0	0	0	0	0	0	0	0	0	0	0	0	0	0	0	0	0	0	0	0	0	0	0	0	0	0	0	0	0	0	0	0	0
Clostridium methylpentosum	0	0	0	0	0	0	0	0	0	0	0	0	0	0	0	0	0	2	0	0	0	0	0	0	0	0	0	0	0	0	0	0	0	0	0	0	0	0	0	0	0	0	0	0	0	0	0	0	0
Eubacterium siraeum	0	1	0	20	0	8	1	0	0	0	0	0	3	0	9	0	0	0	0	5	15	0	2	0	19	0	0	0	0	0	0	0	0	98	0	9	0	0	0	0	3	2	0	0	0	2	0	24	0
Ruminococcus bromii	2	11	0	77	0	2	28	0	0	0	0	0	9	60	101	6	0	0	0	5	88	0	1	0	53	149	0	0	0	2	0	5	83	4	1	0	0	1	0	0	2	2	0	5	1	8	1	26	10
Ruminococcus albus	0	1	0	2	0	0	0	0	0	0	0	0	0	0	11	1	0	0	0	0	7	0	0	0	2	0	0	0	0	0	0	0	0	2	0	1	0	0	0	0	0	0	0	0	1	2	7	0	0
Ruminococcus champanellensis	0	0	0	1	0	1	0	0	0	0	0	0	0	0	0	0	0	0	0	0	1	0	0	0	6	21	0	0	0	0	0	0	0	0	0	3	0	0	0	0	2	0	0	0	0	0	0	0	0
Ruminococcus callidus	0	0	0	2	0	0	0	0	0	0	0	0	0	0	6	0	0	0	0	2	3	0	0	0	0	0	0	0	0	0	0	0	0	5	0	0	0	0	0	4	0	0	0	0	0	0	0	0	0
Ruminococcus lactaris	0	0	0	1	0	33	0	0	0	0	0	0	6	1	0	0	0	99	0	0	1	0	32	0	0	0	0	0	24	2	0	0	3	0	1	6	0	0	0	12	0	8	0	0	0	0	3	0	10
Ruminococcus faecis	3	0	0	43	28	23	0	0	0	0	0	66	0	11	252	63	0	340	0	18	43	0	0	0	0	0	0	6	80	697	1	18	18	7	20	4	0	4	21	12	26	23	35	19	29	6	39	6	9
Ruminococcus flavefaciens	0	0	0	24	0	0	0	3	0	0	0	0	0	2	0	0	0	0	0	0	35	0	0	0	0	0	0	0	0	0	0	0	0	0	0	0	0	0	0	0	0	0	0	0	0	2	0	8	0
Megamonas rupellensis	0	0	0	0	0	0	0	0	0	0	0	0	0	0	0	0	0	0	0	0	0	0	0	0	0	0	0	0	0	0	0	3	0	0	0	0	0	0	0	0	5	0	0	0	0	0	0	0	0
Acidaminococcus fermentans	0	0	0	0	0	0	0	0	1	0	0	0	0	0	0	0	0	0	0	0	0	0	0	0	0	0	0	0	0	0	0	0	0	0	0	0	0	0	0	0	0	0	0	0	0	0	3	0	0
Holdemanella biformis	0	48	2	231	0	120	10	0	1	0	0	20	0	0	0	0	0	99	0	0	196	0	0	0	97	0	0	2	13	0	0	0	68	11	0	32	0	0	0	32	0	13	0	10	1	51	33	0	0
Sporobacter termitidis	1	1	0	10	0	4	40	6	0	0	0	2	6	0	6	3	0	0	3	2	14	0	3	0	9	0	0	0	0	0	0	3	0	7	0	1	0	0	0	0	0	0	0	3	0	0	0	3	3
Eggerthia catenaformis	0	0	0	0	0	0	0	0	0	0	0	43	0	0	0	0	0	0	0	0	0	0	0	0	0	0	0	0	0	0	0	0	0	0	0	0	0	0	0	0	0	0	0	0	0	0	0	0	0
Catenibacterium mitsuokai	0	4	0	24	0	30	19	3	0	0	0	1	0	0	0	0	0	0	0	0	50	0	0	0	27	0	0	13	0	0	0	0	0	0	31	11	0	0	0	4	0	0	0	3	0	0	0	0	0
Eubacterium tortuosum	0	0	0	0	0	0	0	0	0	0	0	0	0	0	0	0	0	0	0	0	0	0	0	0	0	0	0	0	0	0	0	0	0	0	0	0	0	0	0	0	0	0	0	0	0	0	0	0	0
Eubacterium dolichum	0	0	0	0	0	0	0	0	0	0	0	0	0	0	0	0	0	0	0	0	0	0	0	0	0	0	0	0	0	0	0	0	0	0	1	0	0	0	0	0	0	0	0	0	0	0	0	0	0
Bulleidia extructa	0	0	0	0	0	0	0	0	1	0	0	1	0	0	0	0	0	0	0	0	0	0	0	0	0	0	0	0	0	0	0	0	0	0	0	0	0	0	0	0	0	0	0	0	0	0	0	0	0
Coprobacillus cateniformis	0	0	0	24	0	0	0	0	0	0	0	0	0	0	0	0	0	0	0	7	9	0	0	0	0	0	0	0	0	0	0	0	0	0	0	0	0	0	5	0	2	7	0	0	1	2	0	5	0
Dielma fastidiosa	0	0	0	0	0	0	6	0	0	0	0	0	0	0	0	3	0	0	0	0	0	0	1	0	0	43	6	0	0	0	0	0	6	0	0	0	0	0	0	0	3	0	0	0	0	0	0	2	0
Erysipelatoclostridium ramosum	5	0	0	5	0	0	0	127	1	0	0	2	3	96	0	37	148	0	5	2	7	2	88	21	0	0	125	95	68	61	0	3	50	2	69	2	2	4	2	0	14	12	0	0	9	8	5	27	5
Clostridium saccharogumia	0	0	0	7	122	1	0	3	0	0	0	0	0	0	35	0	0	18	0	0	4	3	0	4	0	0	0	0	0	0	0	0	0	0	1	0	0	2	0	4	27	0	0	0	1	8	0	1	9
Clostridium spiroforme	0	0	0	0	0	0	0	0	0	0	0	0	0	0	1	27	54	1	0	0	0	0	0	1	0	0	0	0	0	0	0	0	0	0	0	0	0	0	0	0	0	0	0	0	0	0	0	0	0
Faecalicoccus pleomorphus	0	0	0	0	0	0	0	0	0	3	0	0	0	0	0	0	0	0	0	0	0	0	0	0	0	0	0	0	0	0	0	0	0	0	0	0	0	0	0	0	0	0	0	0	0	0	0	0	0
Faecalitalea cylindroides	0	0	0	0	0	0	0	0	0	0	0	0	0	0	9	0	0	0	0	0	0	0	0	0	8	0	0	0	0	0	0	0	0	0	0	0	0	0	0	0	0	0	0	0	0	0	0	0	0
Longicatena caecimuris	0	0	0	0	0	0	0	0	0	0	0	0	0	11	35	0	0	0	0	5	0	0	0	0	6	0	0	0	0	143	0	0	0	0	3	1	0	0	0	0	26	0	0	0	0	0	0	5	2
Longibaculum muris	0	0	0	0	0	0	0	0	0	0	0	0	0	0	0	3	0	0	0	0	0	0	0	0	0	0	0	0	0	0	0	0	0	0	0	0	0	0	0	0	0	0	0	0	0	0	0	0	0
Turicibacter sanguinis	0	0	0	0	0	0	0	0	0	0	0	0	0	0	1	0	0	0	0	0	0	0	0	0	0	0	0	0	0	0	0	0	0	0	0	2	0	0	0	0	2	0	0	1	0	0	0	0	0
Solobacterium moorei	0	0	0	0	0	0	0	0	0	0	0	1	0	0	0	0	0	0	0	0	0	1	0	0	0	0	0	0	0	0	0	0	0	0	0	0	0	0	0	0	0	0	0	0	0	0	0	0	0
Massiliomicrobiota timonensis	0	0	0	0	0	0	0	0	0	0	0	0	0	0	0	0	0	0	0	0	0	0	0	0	0	0	0	0	0	0	0	0	9	0	0	0	0	0	0	0	0	0	0	0	0	0	0	0	0
Phascolarctobacterium succinatutens	0	0	19	10	0	13	89	0	0	0	0	0	3	0	0	0	0	0	0	0	15	0	0	0	42	0	0	0	0	0	0	8	0	30	0	15	0	98	0	0	0	0	0	0	0	24	51	0	0
Phascolarctobacterium faecium	11	0	0	0	0	0	1	6	0	0	0	0	0	0	0	42	0	0	0	0	0	0	0	0	2	0	0	22	32	22	0	3	12	0	13	66	0	0	0	0	2	38	0	1	0	0	0	62	0
Acidaminococcus intestini	0	0	0	0	0	0	0	0	0	0	0	0	0	0	37	0	0	0	0	0	0	0	0	0	63	0	0	0	0	0	0	0	0	0	0	0	0	0	0	0	0	0	0	0	0	0	0	0	0
Succiniclasticum ruminis	0	0	0	0	0	0	0	0	0	0	0	0	0	0	0	0	0	51	4	0	0	0	0	0	0	0	0	0	0	0	0	0	0	0	0	0	0	0	0	0	0	0	0	0	0	0	0	0	0
Megamonas funiformis	0	0	0	0	0	0	0	0	0	0	0	0	0	0	0	0	0	0	0	0	0	0	0	0	0	0	0	0	0	0	0	0	0	0	0	0	0	0	0	0	13	0	0	0	0	0	0	0	0
Megamonas hypermegale	0	0	0	0	0	0	0	0	0	0	0	0	0	0	0	0	0	0	0	0	0	0	0	0	0	0	0	0	0	0	0	0	0	0	0	0	0	0	0	0	0	0	0	0	0	0	0	0	0
Schwartzia succinivorans	3	81	0	0	0	0	0	0	19	0	0	1	0	0	0	0	0	0	1	0	0	0	0	0	0	0	0	0	0	0	0	0	0	2	0	0	0	0	0	2	0	67	0	0	0	0	1	1	3
Dialister invisus	0	0	0	0	4	0	0	0	89	0	0	4	46	43	41	0	25	0	250	16	0	0	0	0	0	0	11	0	0	0	0	95	0	2	0	24	0	9	2	70	31	0	0	66	0	0	0	2	0
Selenomonas bovis	0	12	0	0	0	0	0	0	0	0	0	0	0	0	0	0	0	0	0	0	0	0	0	0	0	0	0	0	0	0	0	0	0	5	0	0	0	0	0	0	0	0	35	0	0	0	0	0	0
Selenomonas sputigena	14	5	0	0	0	0	0	0	18	38	0	0	0	0	0	0	0	0	4	0	0	1	0	0	0	0	0	0	0	0	1	0	0	28	13	4	0	0	20	4	0	49	140	0	0	2	1	6	5
Anaerosinus glycerini	0	0	0	0	0	0	0	0	0	0	0	0	0	0	0	0	0	0	0	0	0	0	0	0	0	0	0	0	0	4	0	0	0	0	0	0	0	0	0	0	0	0	0	0	0	0	0	0	0
Allisonella histaminiformans	0	0	0	0	0	0	0	0	0	0	0	0	0	0	0	0	0	0	0	0	0	0	0	0	2	0	0	0	0	0	0	0	0	2	0	0	0	0	0	0	0	0	0	0	0	0	0	0	0
Caecibacter massiliensis	0	0	0	0	0	0	0	0	0	0	0	0	0	0	0	0	0	0	0	0	0	0	0	0	11	0	0	0	0	0	0	0	0	0	0	0	0	0	0	0	0	0	0	0	0	0	0	0	0
Anaeroglobus geminatus	0	0	0	0	0	0	0	0	0	0	0	0	0	0	0	0	0	0	0	0	0	0	0	0	0	0	0	0	0	0	0	0	0	0	0	0	0	0	0	0	0	0	0	0	0	0	0	0	0
Veillonella dispar	23	0	0	0	128	0	0	0	0	0	0	0	15	2	0	4	4	0	0	0	0	1	9	1	4	0	0	1	33	0	162	3	0	0	2	2	0	75	8	4	0	12	0	0	24	20	0	30	3
Dialister pneumosintes	1	1	0	0	0	0	0	0	55	0	0	19	0	0	0	6	0	0	18	50	0	21	0	0	0	0	0	0	0	0	0	3	6	20	0	0	1	26	58	0	0	31	0	0	0	10	0	0	12
Dialister micraerophilus	0	17	0	0	0	0	0	0	0	0	0	0	0	17	0	0	0	0	0	0	0	0	0	0	0	0	0	0	0	0	0	0	0	0	0	0	0	0	0	0	0	0	0	0	0	0	0	0	0
Megasphaera massiliensis	0	0	0	0	0	0	0	0	0	0	0	0	0	0	53	0	0	0	0	0	0	0	0	0	0	0	0	0	0	0	0	0	0	0	0	0	0	0	0	0	0	0	0	0	0	0	0	0	0
Dialister propionicifaciens	0	1	0	0	0	0	0	0	0	0	0	1	148	1	0	0	0	0	0	2	0	0	0	0	0	0	0	0	0	0	0	0	0	0	0	0	0	0	0	0	0	20	0	1	0	0	0	0	0
Megasphaera elsdenii	0	0	0	0	0	0	0	0	0	0	0	0	0	0	0	0	0	0	0	0	0	0	0	0	57	0	0	0	0	0	0	0	0	0	0	0	0	0	0	0	0	0	0	0	0	0	0	0	0
Dialister succinatiphilus	0	1	0	53	0	1	0	0	0	0	0	0	0	0	0	0	0	0	0	0	70	0	0	0	0	0	0	0	0	0	0	0	0	0	0	0	0	0	0	0	0	3	0	0	1	0	0	0	17
Megasphaera micronuciformis	0	0	0	0	0	0	0	0	0	0	0	0	0	0	0	1	0	0	0	0	0	0	0	0	0	0	0	0	1	0	0	0	0	0	0	0	0	0	0	0	0	0	0	0	0	0	0	0	0
Veillonella criceti	0	0	0	0	0	0	0	0	0	0	0	4	0	0	0	0	0	0	0	0	0	0	0	0	0	0	0	0	1	0	0	0	0	0	0	0	0	0	0	0	0	0	0	0	0	0	0	0	0
Anaerococcus mediterraneensis	0	0	0	0	0	0	0	0	0	0	0	0	0	0	0	0	150	0	0	0	0	0	0	0	0	0	0	0	0	0	0	0	0	0	0	0	0	0	0	0	0	0	0	0	0	0	0	0	0
Anaerococcus lactolyticus	0	0	0	0	0	0	0	0	0	0	0	0	0	0	0	0	0	0	0	0	0	0	0	0	0	0	0	0	0	0	0	0	0	0	0	0	0	12	0	0	0	0	0	0	0	0	0	0	0
Anaerococcus octavius	0	0	0	0	0	0	0	0	0	0	0	0	0	0	0	0	0	0	0	0	0	0	0	0	0	0	0	0	0	0	0	0	0	0	0	0	0	0	0	0	0	0	0	0	0	0	0	0	0
Anaerococcus prevotii	0	0	0	0	0	0	0	0	0	0	0	0	0	0	0	0	380	0	0	0	0	0	0	0	0	0	0	0	0	0	0	0	0	0	0	0	0	0	0	0	0	0	0	0	0	0	0	0	0
Anaerococcus vaginalis	0	0	0	0	0	2	0	0	0	0	0	0	0	0	0	0	0	0	0	0	0	2	0	0	0	0	5	0	0	0	0	0	0	0	0	0	0	1	1	0	0	0	35	0	0	2	0	0	0
Parvimonas micra	955	8	0	0	5	4	0	10	28	3	0	305	26	37	12	34	0	0	332	544	0	335	4	0	0	43	0	1	2	1	171	13	74	5	41	2	307	90	26	40	2	5	70	0	2	183	3	8	92
Finegoldia magna	0	0	0	0	0	0	0	0	0	0	0	0	0	0	0	0	116	0	0	0	0	0	0	0	0	0	0	0	0	0	0	0	0	0	0	0	0	0	0	0	0	0	0	0	0	0	0	0	0
Helcococcus sueciensis	0	0	0	0	0	0	0	0	0	0	0	0	0	0	0	0	0	0	0	0	0	0	0	0	0	0	0	0	0	0	0	0	0	0	0	0	0	0	0	0	0	0	0	0	0	0	0	0	0
Cetobacterium somerae	0	0	0	0	0	0	0	0	0	0	0	0	0	0	0	0	0	0	0	0	0	0	0	0	0	0	0	0	0	0	0	0	0	0	12	0	0	0	0	0	0	0	0	0	0	0	0	0	0
Peptoniphilus harei	0	0	0	0	0	0	0	0	0	0	0	0	0	0	0	0	31	0	0	0	0	0	0	0	0	0	5	0	0	0	0	0	0	0	0	0	0	4	0	0	0	0	0	0	0	0	0	0	0
Peptoniphilus duerdenii	0	0	0	0	0	0	0	0	0	0	0	0	0	0	0	0	0	0	0	0	0	0	0	0	0	0	0	0	0	0	0	0	0	0	0	0	0	1	0	0	0	0	0	0	0	0	0	0	0
Peptoniphilus lacrimalis	0	0	0	0	0	0	0	0	0	0	0	0	0	0	0	0	66	0	0	0	0	0	0	0	0	0	0	0	0	0	0	0	0	0	0	0	0	2	0	0	0	0	0	0	0	0	0	0	0
Tissierella praeacuta	0	0	0	0	0	0	0	0	0	0	0	0	49	0	0	0	0	0	0	0	0	0	0	0	0	0	0	0	0	0	0	0	0	0	0	0	0	0	0	0	0	0	0	0	0	0	0	0	0
Tissierella creatinini	0	0	0	0	0	0	0	0	0	0	0	0	0	0	0	0	0	0	0	0	0	0	0	0	0	0	0	0	0	0	0	0	0	0	0	0	0	0	0	0	0	0	0	0	0	0	0	0	17
Fusobacterium mortiferum	0	0	0	0	0	18	0	219	0	0	0	0	0	0	0	0	0	0	0	0	0	0	0	0	0	0	0	0	0	0	0	5	0	0	0	1	0	704	0	0	0	0	70	0	0	2	0	0	0
Fusobacterium nucleatum	2	0	0	0	0	1	0	0	816	0	0	307	197	0	0	44	0	0	163	5	0	757	0	0	0	128	2	2	0	0	1370	70	0	9	90	0	3	111	154	4	0	23	246	0	1311	98	1	1	7
Treponema medium	0	0	0	0	0	0	0	0	0	20	0	0	0	0	0	0	0	0	0	0	0	0	0	0	0	0	0	0	0	0	0	0	0	34	0	0	0	0	0	0	0	0	0	0	0	0	0	1	22
Fusobacterium simiae	0	283	0	0	0	0	0	0	1	0	0	90	93	42	0	0	0	0	0	0	0	16	0	0	0	0	2	0	0	0	0	0	0	0	0	0	0	2	24	0	5	0	0	0	14	2	0	0	660
Fusobacterium periodonticum	0	0	0	0	0	0	0	0	0	0	0	0	0	0	0	0	0	0	0	0	0	0	5	0	0	0	0	0	0	0	0	0	0	0	0	0	0	0	0	0	0	0	0	0	0	0	0	0	0
Leptotrichia trevisanii	0	0	0	0	0	0	0	0	0	0	0	24	0	0	0	0	0	0	3	0	0	4	0	0	0	0	0	0	2	0	0	5	6	36	1	0	0	0	411	6	0	35	35	0	0	0	3	0	2
Fusobacterium varium	4	0	0	0	0	0	0	0	0	0	0	8	0	0	0	0	0	0	0	0	1	0	1	0	78	0	625	229	0	0	0	0	0	0	0	0	1	2	0	0	3	0	0	0	0	0	3	0	26
Leptotrichia goodfellowii	0	0	0	0	0	0	0	0	0	0	0	0	0	0	0	0	0	0	0	0	0	0	0	0	0	0	0	0	0	0	0	0	0	0	0	0	0	0	0	0	0	0	0	0	0	0	0	0	0
Leptotrichia buccalis	0	1	0	0	0	0	0	0	0	0	0	0	0	0	0	0	0	0	0	0	0	0	0	0	0	0	0	7	4	0	0	0	0	0	0	0	0	0	0	0	0	0	0	0	0	0	0	3	0
Leptotrichia hofstadii	0	2	0	0	0	0	0	0	0	0	0	0	0	0	0	0	0	0	0	0	0	0	0	0	0	0	0	0	0	0	0	0	0	0	0	0	0	0	0	0	0	0	35	0	0	0	0	0	0
Sutterella massiliensis	0	0	0	45	156	0	15	0	1	0	0	0	0	0	45	0	0	0	2	0	28	0	0	0	17	0	0	107	0	0	0	0	9	2	31	0	0	0	15	0	0	69	0	0	0	2	0	0	0
Sneathia sanguinegens	0	11	0	0	0	0	0	0	0	0	0	0	0	0	0	0	0	0	0	0	0	0	0	0	0	0	0	0	0	0	0	0	0	0	0	0	0	0	0	0	0	0	0	0	0	0	0	0	0
Streptobacillus hongkongensis	0	0	0	0	0	0	0	0	0	0	0	3	0	0	0	0	0	0	0	0	0	0	0	0	0	0	0	0	0	0	0	0	0	0	0	0	0	0	0	0	0	0	0	0	0	0	0	0	0
Victivallis vadensis	0	0	0	0	0	2	0	0	0	0	0	0	0	0	0	0	0	0	0	0	0	0	0	0	0	0	0	0	0	0	0	0	0	0	0	0	0	0	0	0	0	0	0	0	0	0	0	0	0
Afipia felis	0	0	0	0	0	0	0	0	0	0	0	0	0	0	0	0	0	0	0	0	0	0	0	0	0	0	0	0	0	0	0	0	3	0	0	0	0	0	0	2	0	0	0	0	0	0	0	0	0
Methylobacterium jeotgali	0	0	0	0	0	0	0	0	0	0	0	0	3	0	0	0	0	0	0	0	0	0	0	0	0	0	0	0	0	0	0	3	6	0	0	0	0	0	0	0	0	2	0	0	0	0	0	0	0
Methylobacterium brachythecii	0	0	0	0	0	13	0	0	0	0	0	0	0	0	0	0	0	0	0	0	0	0	0	0	0	0	0	0	0	0	0	0	0	0	0	0	0	0	0	0	0	0	0	0	0	0	0	0	0
Methylobacterium organophilum	0	0	0	0	0	2	0	0	0	0	0	0	0	0	0	0	0	0	0	0	0	0	0	0	0	0	0	0	0	0	0	0	0	0	0	0	0	0	0	0	0	0	0	0	0	0	0	0	0
Aquabacterium fontiphilum	0	0	0	0	0	0	0	0	0	0	0	0	0	0	0	0	0	0	0	0	0	0	0	0	0	0	0	0	0	0	0	0	3	0	0	0	0	0	0	0	0	0	0	0	0	0	0	0	0
Aquabacterium parvum	0	0	0	0	0	0	0	0	0	0	0	0	0	0	0	0	0	0	0	0	0	0	0	1	0	0	0	0	0	0	0	0	0	0	0	0	0	0	0	0	0	0	0	0	0	0	1	0	0
Tepidimonas fonticaldi	0	0	0	0	0	0	0	0	0	0	702	0	0	0	0	0	0	0	0	0	0	0	0	0	0	0	0	0	0	0	0	0	0	0	0	0	0	0	0	0	0	0	0	0	0	0	0	0	0
Lautropia mirabilis	0	0	0	0	0	0	0	0	0	0	0	0	0	0	0	0	0	0	0	0	0	0	0	0	0	0	0	0	0	0	0	0	0	0	0	0	0	0	0	0	0	0	0	0	0	0	0	0	0
Comamonas denitrificans	0	0	0	0	0	0	0	0	0	0	0	0	0	0	0	0	0	0	0	0	0	0	0	0	0	0	0	0	0	0	0	0	0	0	0	0	0	0	0	6	0	0	0	0	0	4	1	0	0
Parasutterella secunda	0	0	0	0	0	0	0	44	0	0	0	0	0	0	0	0	0	0	0	0	1	0	0	0	0	0	0	0	0	0	0	0	0	0	0	0	0	0	0	0	0	0	0	1	0	2	1	0	3
Duodenibacillus massiliensis	0	0	0	0	0	0	0	6	0	0	0	0	0	0	0	0	0	0	0	0	0	0	0	0	0	0	0	0	0	0	0	0	0	0	0	0	0	0	0	0	0	0	0	0	1	0	22	0	0
Parasutterella excrementihominis	0	0	0	0	0	0	0	0	0	0	0	0	38	28	0	0	0	0	0	0	1	0	0	0	0	0	0	0	0	0	0	26	0	9	1	14	0	0	0	0	21	0	0	0	1	0	0	2	0
Eikenella corrodens	5	0	9	1	37	50	0	0	0	0	0	0	0	21	5	0	86	0	0	14	0	0	0	0	0	0	2	0	0	0	2	0	0	0	11	1	0	0	0	0	0	0	0	0	0	4	0	0	9
Sutterella wadsworthensis	11	0	0	1	19	0	0	184	0	0	0	0	0	0	0	0	0	0	0	0	1	0	0	12	0	0	0	0	0	0	0	0	0	0	0	0	0	18	0	0	0	0	70	17	0	0	23	0	0
Sutterella parvirubra	0	0	0	0	0	0	0	0	0	0	0	0	0	0	0	0	0	0	0	0	0	0	0	0	0	0	0	0	0	0	0	0	0	0	0	0	0	0	0	0	0	0	0	0	0	0	0	0	0
Laribacter hongkongensis	0	0	0	0	0	0	0	0	1	0	0	0	0	0	0	0	0	0	0	0	0	0	0	0	0	0	0	0	0	0	0	0	0	0	0	0	0	0	0	0	0	0	0	0	0	0	0	0	0
Sutturella timonensis	0	0	0	0	0	30	0	0	0	0	0	0	0	0	0	0	0	0	3	0	0	0	0	0	0	0	0	0	0	0	0	0	0	0	0	0	0	0	0	0	0	0	0	0	0	0	0	0	0
Turicimonas muris	0	0	0	0	0	0	0	0	0	0	0	0	0	0	0	0	0	0	0	0	0	0	0	0	0	0	0	0	0	0	0	0	0	0	2	0	0	0	0	0	0	0	0	0	0	0	0	0	0
Kingella denitrificans	0	0	0	0	0	0	0	0	0	0	0	0	0	0	0	0	0	0	0	0	0	0	0	0	0	0	0	0	0	0	0	0	0	0	0	0	0	0	0	0	0	0	0	0	0	0	0	0	0
Dechloromonas agitata	0	0	0	0	0	0	0	0	0	0	0	0	0	0	0	0	0	0	0	0	0	0	0	0	0	0	0	0	0	0	0	0	0	0	0	0	0	0	0	0	0	0	0	0	0	0	1	0	0
Neisseria elongata	0	0	0	0	0	0	0	0	0	0	0	0	0	0	0	0	0	0	0	0	0	0	0	0	0	0	0	0	0	0	0	0	0	0	0	0	0	0	0	0	0	0	0	0	0	0	0	0	37
Zoogloea ramigera	0	0	0	0	0	0	0	0	0	0	0	0	0	0	0	0	0	0	0	0	0	0	0	0	0	0	0	0	0	0	0	0	0	0	0	0	0	0	0	0	0	0	0	0	0	0	0	0	0
Desulfovibrio piger	0	0	0	2	0	1	5	0	0	0	0	0	0	0	0	0	0	0	0	0	3	0	0	0	0	0	0	0	0	0	0	0	0	4	0	0	0	1	0	0	0	3	0	0	0	0	3	0	0
Mailhella massiliensis	0	0	0	0	0	0	0	0	0	0	0	0	0	0	0	0	0	0	0	0	0	0	0	0	2	0	0	0	0	0	0	0	0	0	0	0	0	0	0	0	0	0	0	0	0	0	0	0	0
Campylobacter concisus	0	0	0	0	0	0	0	0	0	26	0	0	0	0	0	0	3	0	0	0	0	0	0	0	0	106	0	16	0	0	0	0	0	0	0	0	0	0	0	0	0	0	0	0	0	0	0	0	2
Campylobacter ureolyticus	0	0	0	0	0	0	0	0	0	12	0	0	0	1	0	0	26	0	0	0	0	0	0	0	0	0	0	0	0	0	0	0	0	2	0	0	0	1	0	0	0	0	0	1	14	29	0	0	0
Campylobacter gracilis	1	0	0	0	0	0	0	0	0	0	0	0	0	0	0	0	8	0	0	0	0	0	0	0	0	0	0	0	0	0	0	0	0	0	0	0	0	0	0	0	0	0	0	0	0	0	0	0	0
Campylobacter curvus	1	0	0	0	0	0	0	0	0	0	0	0	0	0	0	0	0	0	0	0	0	0	0	0	0	0	0	0	0	0	0	0	0	0	0	0	0	0	0	0	0	0	0	0	0	0	0	0	0
Succinivibrio dextrinosolvens	0	0	0	0	0	0	0	0	0	0	0	0	0	0	0	0	0	0	0	0	0	0	0	0	42	0	0	0	0	0	0	0	0	0	0	0	0	0	0	0	0	0	0	0	0	0	0	0	0
Citrobacter koseri	0	0	0	0	0	8	0	10	0	0	0	0	0	0	17	0	3	0	0	9	0	0	2	3	85	21	2	0	0	0	0	0	0	0	0	1	0	30	0	2	0	0	0	0	1	2	0	1	0
Escherichia marmotae	0	0	0	0	0	7	0	0	0	0	0	0	0	0	1	0	0	0	0	2	0	0	0	0	19	0	0	0	0	0	0	0	0	0	0	0	0	6	0	0	0	0	0	0	1	0	0	0	0
Cronobacter sakazakii	0	0	0	0	1	0	0	3	0	0	0	0	0	0	0	0	0	0	0	0	0	0	1	0	8	0	0	0	0	0	0	0	0	0	0	0	0	1	0	0	0	0	0	0	0	0	0	0	0
Citrobacter youngae	0	0	0	0	0	0	0	0	0	0	0	0	0	0	0	0	0	0	0	0	0	0	0	0	0	0	0	0	0	0	0	0	0	0	0	0	0	0	0	0	0	0	0	0	0	0	0	0	0
Enterobacillus tribolii	0	0	0	0	0	0	0	0	0	0	0	0	0	0	0	0	0	0	0	0	0	0	0	0	0	0	0	0	0	0	0	0	0	0	0	0	0	3	0	0	0	0	0	0	0	0	0	0	0
Enterobacter cloacae	0	0	0	1	0	0	0	0	0	0	0	0	0	0	0	0	0	0	0	0	4	0	0	0	0	0	0	0	0	0	0	0	0	0	0	0	0	0	0	0	0	0	0	0	0	0	0	0	0
Shigella dysenteriae	0	0	0	0	0	0	0	3	0	0	0	0	0	0	0	0	0	0	0	0	0	0	0	0	2	0	0	0	0	0	0	0	0	0	0	0	0	1	0	0	0	0	0	0	0	0	0	0	0
Raoultella planticola	0	0	0	0	0	0	0	0	0	0	0	0	0	0	0	0	0	0	0	0	0	0	0	0	0	0	0	0	0	0	0	0	0	0	0	0	0	2	0	0	0	0	0	0	0	0	0	0	0
Klebsiella pneumoniae	0	0	0	0	0	0	0	0	0	0	0	0	0	0	0	0	0	0	0	0	0	0	0	0	0	0	0	0	0	0	0	0	0	0	0	0	0	0	0	0	0	0	0	0	0	0	0	0	0
Raoultella terrigena	0	0	0	0	0	0	0	0	0	0	0	0	0	0	0	0	0	0	0	0	0	0	0	0	0	0	0	0	0	0	0	0	0	0	0	0	0	0	0	0	0	0	0	0	0	0	0	0	0
Erwinia persicina	0	0	0	0	0	2	0	0	0	0	0	0	0	0	0	0	0	0	0	0	0	0	0	0	0	0	0	0	0	0	0	0	0	0	0	0	0	0	0	0	0	0	0	0	0	0	0	0	0
Pantoea dispersa	0	0	0	1	0	1	0	0	0	0	0	0	0	0	2	0	1	0	0	9	0	0	0	0	2	0	0	0	0	0	0	0	0	0	0	0	0	0	0	0	0	0	0	0	0	0	0	0	0
Pectobacterium carotovorum	4	0	0	3	0	0	0	0	0	0	0	0	0	0	0	0	0	0	0	0	1	0	0	0	6	0	0	0	38	0	0	0	0	0	0	0	0	4	0	0	0	0	0	0	0	0	0	0	0
Proteus mirabilis	0	1	0	0	0	0	0	0	0	0	0	1	0	0	0	0	0	0	0	0	0	0	0	0	0	0	0	0	0	0	0	0	0	0	0	0	0	0	0	0	0	0	0	0	0	0	0	0	0
Morganella morganii	0	1	0	0	4	0	0	0	0	0	0	0	0	0	0	0	0	0	0	0	0	0	0	0	0	0	0	0	0	0	0	0	0	0	0	0	0	0	0	0	0	0	0	0	0	0	0	0	0
Proteus terrae	0	2	0	0	2	0	0	0	0	0	0	0	0	0	0	0	0	0	0	0	0	0	0	0	0	0	0	0	0	0	0	0	0	0	0	0	0	0	0	0	0	0	0	0	0	0	0	0	0
Serratia rubidaea	0	0	0	0	0	0	0	0	0	0	0	0	0	0	0	0	0	0	0	0	0	0	0	0	0	0	0	0	0	0	0	0	0	0	0	0	0	0	0	0	0	0	0	0	0	0	0	0	0
Haemophilus parainfluenzae	0	0	0	1	4	0	0	16	0	0	0	1	0	23	7	2	0	0	0	0	0	0	33	0	4	0	0	16	325	0	0	0	0	0	24	2	0	0	2	2	0	132	0	0	6	14	1	2	20
Haemophilus aegyptius	0	0	0	0	0	0	0	0	0	0	0	0	0	0	0	0	0	0	0	0	0	0	0	0	0	0	0	0	0	0	0	0	0	0	0	0	0	0	1	0	3	2	0	1	0	0	0	0	0
Aggregatibacter aphrophilus	1	0	0	0	0	0	0	0	0	0	0	0	0	0	0	0	0	0	0	0	0	0	0	0	0	0	0	0	0	0	0	0	0	0	0	0	0	0	0	0	0	0	0	0	0	0	0	0	0
Aggregatibacter segnis	1	0	0	0	0	0	0	0	0	0	0	0	0	1	0	0	0	0	0	0	0	0	0	0	0	0	0	0	0	0	0	0	0	0	0	0	0	0	0	0	2	0	0	0	0	0	0	0	54
Haemophilus parahaemolyticus	0	0	0	0	0	0	0	0	0	0	0	0	0	0	0	0	0	0	0	0	0	0	0	0	0	0	0	0	0	0	0	0	0	0	0	0	0	0	0	0	0	7	0	0	0	0	0	0	0
Haemophilus haemolyticus	0	0	0	0	0	0	0	0	0	0	0	0	0	0	0	0	0	0	0	0	0	0	0	0	0	0	0	0	7	0	0	0	0	0	0	0	0	0	0	0	0	0	0	0	0	0	0	0	0
Haemophilus sputorum	0	0	0	0	0	0	0	0	0	0	0	0	0	0	0	0	0	0	0	0	0	0	0	0	0	0	0	0	2	0	0	0	0	0	0	0	0	0	0	0	0	0	0	0	0	0	0	0	0
Haemophilus paraphrohaemolyticus	0	0	0	0	0	0	0	0	0	0	0	0	0	0	0	0	0	0	0	0	0	0	0	0	0	0	0	0	0	0	0	0	0	0	0	0	0	0	0	0	0	10	0	0	0	0	0	0	0
Haemophilus pittmaniae	0	0	0	0	0	0	0	0	0	0	0	0	0	0	0	0	0	0	0	0	0	0	0	0	0	0	0	0	0	0	0	0	0	0	0	0	0	0	0	0	0	0	0	0	0	0	0	0	0
Pasteurella multocida	0	0	0	0	0	0	0	0	0	0	0	0	0	0	0	0	0	0	0	0	0	0	0	0	0	0	0	0	0	2	0	0	0	0	0	0	0	0	0	0	0	0	0	0	0	0	0	0	0
Necropsobacter rosorum	0	0	0	0	0	0	0	0	0	0	0	0	0	0	0	0	0	0	0	0	0	0	0	0	0	0	0	0	0	0	0	0	0	0	0	0	0	0	0	0	0	0	0	0	0	0	0	0	0
Pasteurella stomatis	0	0	0	0	0	0	0	0	0	0	0	0	0	0	0	0	0	0	0	0	0	0	0	0	0	0	0	0	0	0	0	0	0	0	0	0	0	0	0	0	0	0	0	0	0	0	0	0	2
Moraxella osloensis	0	0	0	0	0	0	0	0	0	0	0	0	0	0	0	0	0	0	0	0	0	0	0	0	0	0	0	0	0	0	0	0	0	0	0	0	0	0	0	0	0	0	0	0	0	0	0	0	0
Pseudomonas thermotolerans	0	0	0	0	0	0	0	0	0	0	0	0	0	0	0	0	0	0	0	0	0	0	0	0	0	0	0	0	0	0	0	0	0	0	0	0	0	0	0	0	0	0	0	0	0	0	0	0	0
Treponema maltophilum	0	124	0	0	0	0	0	0	0	41	0	0	0	0	0	0	0	0	0	0	0	0	0	0	0	0	0	0	0	0	0	0	0	0	0	0	0	0	0	0	0	0	0	0	0	0	0	0	0
Treponema amylovorum	0	0	0	0	0	0	0	0	0	0	0	0	0	0	0	0	0	0	0	0	0	0	0	0	0	0	0	0	0	0	0	0	0	0	0	0	0	0	0	0	0	0	0	0	0	0	0	0	7
Treponema denticola	0	0	0	0	0	0	0	0	0	0	0	0	0	0	0	0	0	0	0	0	0	0	0	0	0	0	0	0	0	0	0	0	0	0	0	0	0	0	0	0	0	0	0	0	0	0	0	0	0
Akkermansia muciniphila	0	0	0	23	0	13	3	0	0	0	0	0	0	0	16	11	0	0	0	0	18	0	0	0	0	21	2	0	0	0	0	0	3	9	0	10	0	0	0	2	2	0	0	0	0	6	10	0	7
Fretibacterium fastidiosum	0	41	0	0	0	0	0	0	167	0	0	0	0	0	0	0	0	0	2	0	0	0	0	0	0	0	0	0	0	0	0	0	0	9	0	0	0	0	0	0	0	2	0	0	0	0	0	3	9
Treponema socranskii	0	123	0	0	0	0	0	0	0	154	0	0	0	0	0	0	0	0	1	0	0	0	0	0	0	0	0	0	0	0	0	0	0	12	0	0	113	0	0	2	0	16	0	0	0	0	1	1	5
Treponema pectinovorum	0	0	0	0	0	0	0	0	0	0	0	0	0	0	0	0	0	0	0	0	0	0	0	0	0	0	0	0	0	0	0	0	0	0	0	0	0	0	0	0	0	0	0	0	0	0	0	0	3
Pyramidobacter piscolens	0	0	0	0	0	0	52	0	0	0	0	4	0	0	0	0	0	0	0	0	0	0	0	0	2	0	0	0	0	0	0	0	0	0	0	0	0	2	0	0	0	0	0	0	0	0	0	0	0
Mycoplasma salivarium	0	0	0	0	0	0	0	0	0	0	0	0	0	0	0	0	0	0	0	0	0	0	0	0	0	0	0	0	0	0	191	0	0	0	0	0	0	0	0	0	0	0	0	0	0	0	0	0	0
Synergistes jonesii	0	0	0	0	0	0	0	0	0	0	0	0	0	0	0	0	0	0	0	0	0	0	0	0	2	0	0	0	0	0	0	0	0	0	0	0	0	0	0	0	0	0	0	0	0	0	0	0	0
[truncated: 46 more columns]

## Sheet: Hale
Supplementary Table 3. Species-level ASV table for Hale dataset.
	s031F13xB1A05	s031F14xB1B05	s031F15xB1C05	s031F16xB1D05	s026F13xB1E03	s026F14xB1F03	s026F15xB1G03	s026F16xB1H03	s056F13xB2A04	s056F14xB2B04	s056F15xB2C04	s056F16xB2D04	s027F13xC1H04	s027F14xC1A05	s027T04xC1B06	s082F14xB1E06	s076F13xB2F02	s076F14xB2G02	s076F15xB2H02	s095F14xC2G08	s095F15xC2H08	s095F16xC2A09	s019F13xB2A08	s019F14xB2B08	s019F15xB2C08	s019F16xB2D08	s053F13xC1E10	s053F14xC1F10	s053F15xC1G10	s053F16xC1H10	s036F13xC2H05	s036F14xC2A06	s036F16xC2C06	s032F13xC1E10	s032F14xC1F10	s032F15xC1G10	s032F16xC1H10	s085F13xC1E03	s085F14xC1F03	s085F15xC1G03	s085F16xC1H03	s030F13xB1A01	s030F16xB1D01	s042F13xB2A08	s042F14xB2B08	s042F15xB2C08	s042F16xB2D08	s023F13xB2D03	s023F14xB2E03
Bacteroides dorei	280	273	188	215	557	561	678	841	984	1033	433	1167	266	254	215	0	1420	1770	1803	158	269	167	817	310	1072	1362	283	531	114	235	0	0	0	142	136	134	193	0	0	5	0	283	215	2	0	143	225	312	394
Bacteroides uniformis	162	191	183	133	80	87	123	142	95	114	40	143	0	0	0	0	422	367	347	207	347	422	0	0	0	98	161	199	65	155	0	0	0	94	122	68	84	69	28	44	69	528	567	0	0	294	432	283	371
Bacteroides fragilis	0	0	22	0	315	275	299	453	0	0	0	0	0	0	0	3037	145	96	114	0	68	0	0	0	0	0	671	443	101	258	0	0	0	141	158	136	79	2192	2937	2390	2129	5	0	2757	2142	941	1035	390	496
Bacteroides dorei	0	0	75	0	0	0	0	0	0	0	0	0	0	0	0	971	626	443	436	93	77	176	0	0	0	0	0	0	0	0	0	0	0	0	0	0	0	399	577	493	417	0	0	0	0	0	0	0	0
Escherichia coli	0	23	100	21	0	2	0	0	1	0	3	19	514	810	693	0	5	13	48	1244	1027	1023	1294	83	353	238	23	27	9	10	0	0	0	15	12	58	43	0	0	0	0	11	0	5	17	452	404	443	451
Bacteroides vulgatus	877	1717	1165	1345	0	0	0	0	373	385	159	497	2864	1927	1851	0	0	0	0	191	181	91	800	387	1806	1520	57	67	13	128	0	0	0	460	511	466	549	114	14	11	17	350	273	16	37	394	462	0	0
Bacteroides fragilis	45	0	90	134	0	0	0	0	2	0	0	0	0	0	0	0	346	304	324	44	54	66	66	208	92	86	0	21	0	0	993	1151	1446	0	0	0	0	0	0	0	0	0	0	4	0	25	0	0	0
Bacteroides ovatus	27	0	36	19	31	20	23	39	1110	1058	960	902	0	0	0	0	0	0	0	0	0	0	0	0	0	0	0	0	0	0	0	0	0	108	85	97	125	140	21	61	63	199	172	8	19	18	58	107	106
Parabacteroides merdae	67	200	181	128	312	325	374	393	56	46	13	51	0	24	0	0	0	0	0	93	116	157	29	43	134	167	53	106	8	43	0	0	0	82	90	82	95	15	11	14	13	195	100	0	0	96	155	0	0
Faecalibacterium prausnitzii	255	261	237	317	299	372	280	123	88	84	59	134	0	0	0	0	21	33	18	0	150	198	92	24	56	87	9	34	0	17	30	12	42	130	129	149	188	0	0	0	0	872	466	0	0	0	0	13	38
Parabacteroides distasonis	60	78	65	65	256	300	297	469	87	60	25	73	0	0	0	149	0	0	0	218	295	422	10	37	21	71	98	123	53	80	0	0	0	132	180	170	179	29	12	16	22	61	65	6	17	263	462	94	83
Bacteroides caccae	112	134	138	146	0	0	0	0	196	179	68	155	0	254	88	0	0	0	0	44	12	0	355	236	346	510	26	18	6	33	561	337	932	0	0	0	0	0	0	0	0	83	93	0	0	0	0	204	341
Alistipes putredinis	85	0	48	56	81	81	102	95	185	108	72	163	0	44	44	0	0	0	0	115	87	88	0	0	0	0	27	64	16	78	39	12	90	9	16	0	0	0	0	0	0	0	0	0	0	27	15	0	0
Bacteroides fragilis	0	0	0	0	84	65	82	65	21	85	21	26	0	0	0	0	0	0	0	0	23	0	0	0	0	0	5	23	0	31	0	0	0	33	33	31	33	29	5	10	6	211	488	0	0	0	0	29	57
Bacteroides ovatus	0	0	0	0	0	0	0	0	0	0	0	0	0	0	0	0	0	0	0	0	0	0	129	70	0	102	3	0	0	0	0	0	0	0	0	0	0	0	0	0	0	0	0	0	0	0	0	0	0
Bacteroides dorei	0	0	0	0	0	0	0	0	0	0	0	0	0	0	0	0	0	0	0	0	0	0	0	0	0	0	0	0	0	0	0	0	0	0	0	0	0	0	0	0	0	0	0	0	0	0	0	0	0
Faecalibacterium prausnitzii	127	124	109	156	56	72	53	6	0	0	0	5	0	78	34	0	42	51	38	0	0	0	0	0	0	0	0	0	0	0	0	0	0	70	98	128	106	0	1	0	0	0	0	2	0	96	80	0	0
Anaerostipes hadrus	0	0	14	0	27	10	16	5	31	9	12	19	0	0	0	0	23	29	3	65	55	0	0	10	0	0	122	184	63	146	47	21	69	0	17	12	0	0	0	0	0	109	65	8	38	351	277	0	0
Blautia luti	40	0	0	17	54	43	65	21	17	25	14	25	0	0	0	0	21	16	13	0	43	38	0	0	0	0	127	145	36	74	23	5	37	32	30	52	87	0	0	0	0	148	93	0	0	10	0	0	0
Subdoligranulum variabile	0	0	0	0	0	0	0	0	5	0	0	7	38	0	0	0	56	31	52	0	0	0	0	0	0	48	7	23	0	0	0	0	0	112	97	131	122	0	0	0	0	0	0	0	0	0	0	0	0
Alistipes finegoldii	0	0	0	0	6	11	7	15	27	26	12	50	0	0	0	0	0	0	0	27	84	135	0	5	0	3	24	32	6	21	0	0	0	11	27	18	35	57	10	19	11	33	0	0	0	0	0	0	8
Fusobacterium nucleatum	115	38	579	142	0	0	0	0	588	679	2372	461	0	0	0	0	0	0	0	0	0	0	102	375	0	0	6	3	0	0	1564	1974	702	186	115	83	46	605	782	1066	1230	0	0	1070	1183	196	49	76	55
Bacteroides ovatus	35	0	29	27	0	0	0	65	0	0	0	0	0	0	0	0	0	0	0	295	113	217	314	342	212	264	0	0	0	0	0	0	0	0	0	0	0	28	2	8	10	77	50	3	12	111	204	0	0
Fusicatenibacter saccharivorans	112	113	76	136	76	70	69	31	0	0	0	6	0	0	0	0	8	6	5	0	21	0	0	0	0	0	0	0	0	0	14	0	0	11	33	15	27	0	0	0	0	23	0	0	0	0	0	0	0
Bacteroides eggerthii	0	0	0	0	0	0	0	0	0	0	0	0	0	0	0	0	0	0	0	0	0	0	0	0	0	0	0	0	0	0	0	0	0	0	0	0	0	0	6	3	0	0	0	0	0	0	0	0	0
Bacteroides stercoris	0	0	0	0	0	0	0	0	0	0	0	0	0	0	0	0	270	356	350	0	0	0	0	0	0	0	47	167	36	134	0	0	0	0	0	0	0	0	0	0	0	0	0	0	0	0	0	0	0
Faecalibacterium	115	76	91	121	279	311	153	143	4	0	0	8	0	0	0	0	0	0	0	0	0	0	0	0	0	0	0	0	0	0	65	12	139	0	25	16	0	0	0	0	0	0	0	0	0	0	0	0	0
Streptococcus alactolyticus	0	0	0	0	0	0	0	0	0	0	0	0	0	0	0	0	0	0	0	0	0	0	0	0	0	0	0	0	0	0	0	0	0	0	0	0	0	0	0	0	0	0	0	0	0	0	0	0	0
Dialister invisus0	0	0	0	0	21	37	23	6	0	0	0	0	0	0	0	0	23	14	21	71	75	82	0	0	0	0	0	0	0	0	60	92	90	0	0	0	0	26	5	2	6	0	0	0	0	0	0	0	0
Bacteroides thetaiotaomicron	0	38	39	28	7	0	18	13	0	0	0	0	0	0	0	0	531	441	387	0	0	0	0	0	0	0	0	0	0	0	0	0	0	0	0	0	0	0	0	0	0	0	0	0	0	0	0	162	117
Bacteroides massiliensis	0	0	0	0	0	0	0	0	0	0	0	0	0	161	298	0	0	0	0	0	0	0	0	0	0	0	0	0	0	0	0	0	0	0	0	0	0	0	0	0	0	0	0	0	0	90	60	0	0
Parasutterella excrementihominis	0	0	4	0	0	0	0	0	0	0	0	0	0	0	0	0	277	263	252	0	0	0	0	0	0	0	2	12	0	8	0	0	0	0	0	0	0	0	0	0	0	0	0	0	6	115	80	0	0
Bacteroides massiliensis	0	0	0	0	0	0	0	0	0	0	0	0	476	434	381	0	0	0	0	0	0	0	0	0	0	0	0	0	0	0	0	0	0	0	0	0	0	0	0	0	0	0	0	0	0	0	0	0	0
Dorea longicatena	27	0	31	38	70	46	81	18	6	0	0	0	0	0	0	0	0	0	0	0	0	0	0	0	0	0	5	15	0	19	0	0	0	84	98	51	0	0	1	0	0	0	0	0	0	0	0	0	0
Phascolarctobacterium faecium	52	46	27	23	0	0	0	0	45	25	29	31	0	0	0	0	0	0	0	0	0	0	0	50	0	31	0	0	0	0	0	0	0	0	0	3	0	0	0	0	0	53	14	0	0	0	0	0	0
Roseburia intestinalis	195	328	289	401	286	301	327	335	0	0	0	0	0	0	0	0	0	0	0	0	0	0	0	0	0	0	0	0	0	0	0	19	0	0	0	0	0	0	0	0	0	0	0	0	0	0	0	0	0
Dialister pneumosintes	0	0	0	0	0	0	0	0	0	0	0	0	0	0	0	0	0	0	0	27	15	9	0	0	0	0	2	5	0	0	0	0	0	206	167	98	158	0	0	0	0	0	0	122	256	198	75	0	0
Blautia luti	0	0	0	0	26	20	34	23	5	10	3	5	0	0	0	0	19	14	16	38	7	19	0	0	0	0	29	25	17	43	0	0	25	20	17	27	0	0	0	0	0	6	14	0	0	12	0	0	0
Bacteroides cellulosilyticus	0	90	64	42	0	0	0	0	0	0	0	0	0	0	0	0	0	0	0	202	160	186	0	19	0	0	19	0	0	0	0	0	0	0	0	0	0	0	0	0	0	189	0	0	0	0	0	0	0
Ruminococcus bromii	0	36	8	48	650	646	541	432	4	0	0	0	0	0	0	0	0	0	0	218	144	192	0	0	0	0	0	0	0	0	0	0	0	104	76	163	92	0	0	0	0	73	143	0	0	0	0	0	0
Collinsella aerofaciens	0	0	0	0	0	0	0	0	14	16	4	0	38	39	0	0	0	0	0	104	26	22	29	0	0	0	52	112	27	93	0	0	0	28	72	69	54	0	0	0	0	47	0	0	0	0	0	0	0
Blautia obeum	0	0	0	16	36	12	14	12	0	0	0	0	0	0	0	0	4	0	0	0	17	0	0	0	0	0	0	0	0	0	0	0	0	0	0	16	0	0	0	0	0	0	0	0	0	0	0	0	0
Escherichia coli	0	0	0	0	0	0	0	0	0	0	0	0	0	0	0	0	0	0	0	0	0	0	0	0	0	0	0	0	0	0	0	0	0	0	0	0	0	0	0	0	0	0	0	0	0	0	0	0	0
Sutterella wadsworthensis	85	59	92	70	0	0	0	0	99	37	30	90	38	63	205	0	0	0	0	0	0	0	0	0	0	0	30	92	17	74	0	0	0	107	195	93	98	0	0	0	0	0	0	0	0	0	0	0	0
Roseburia faecis	0	0	0	0	28	0	0	0	0	0	0	0	0	0	0	0	0	0	0	0	0	0	0	0	0	0	42	36	8	87	50	22	93	19	0	24	0	0	0	0	0	33	0	0	0	0	0	0	0
Lachnoclostridium gnavus	0	0	0	0	26	24	24	6	0	0	0	0	0	0	44	423	15	8	14	0	0	0	24	18	0	14	43	108	16	132	0	9	0	0	0	0	0	0	0	0	0	0	0	0	0	56	45	65	106
Lachnospira eligens	0	0	0	0	0	0	0	0	0	0	0	0	0	0	0	0	0	0	0	365	210	126	0	0	0	0	0	0	0	0	42	23	88	0	0	0	0	0	0	0	0	111	0	0	0	0	0	0	0
Blautia faecis	0	0	27	9	30	24	16	11	4	0	0	4	0	0	0	0	23	14	11	0	14	0	0	0	0	0	10	21	4	12	0	0	0	6	0	0	0	0	0	0	0	153	79	0	0	0	0	0	0
Barnesiella intestinihominis	132	164	261	244	303	340	349	325	0	0	0	0	0	0	0	0	0	0	0	0	15	0	0	0	0	0	38	31	11	17	0	0	0	0	0	0	0	0	0	0	0	153	129	4	28	35	43	0	11
Bacteroides dorei	0	0	0	0	0	0	0	0	0	0	0	0	0	0	0	0	0	0	0	0	0	0	0	0	0	0	0	0	0	0	0	0	0	0	0	0	0	0	0	0	0	517	1384	0	0	0	0	0	0
Porphyromonas somerae	0	0	0	0	0	0	0	0	0	0	0	0	0	0	0	0	0	0	0	0	0	0	0	0	0	0	0	0	0	0	0	0	0	488	398	590	576	507	138	274	291	0	0	0	0	0	0	0	0
Pseudomonas aeruginosa	0	0	0	0	0	0	0	0	0	0	0	0	0	0	0	0	0	0	0	0	0	0	0	0	0	0	0	0	0	0	0	2	0	4	17	40	0	0	0	0	0	0	0	16	0	4	0	359	460
Bacteroides dorei	0	97	94	105	0	0	0	0	0	0	0	0	0	0	0	0	0	0	0	0	0	0	0	0	0	0	0	0	0	0	0	0	0	0	0	0	0	0	0	0	0	0	0	0	0	0	0	0	0
Blautia massiliensis	0	0	0	0	31	11	12	24	5	0	0	0	0	0	0	0	6	0	3	0	0	0	0	0	0	5	0	0	0	0	0	0	0	0	0	0	0	0	0	0	0	0	0	0	0	0	0	0	21
Fusobacterium canifelinum	0	0	0	0	0	0	0	0	0	0	0	0	0	0	0	0	0	0	0	0	0	0	209	1529	268	94	0	0	0	0	0	0	0	0	0	38	0	0	0	0	0	0	0	0	0	0	0	0	0
Roseburia inulinivorans	0	0	0	0	75	56	56	91	6	0	7	8	0	0	0	0	0	4	0	0	6	16	0	0	0	0	115	106	22	128	0	17	0	69	116	53	90	14	0	2	0	0	0	15	10	79	75	0	0
Odoribacter splanchnicus	0	23	25	26	0	0	0	0	50	66	21	59	0	0	0	149	0	0	0	33	28	47	0	0	0	0	5	14	2	0	0	0	0	125	132	99	111	11	6	21	23	48	57	6	12	30	24	60	49
Bacteroides finegoldii	0	0	0	0	0	0	0	0	0	0	0	0	0	54	0	0	0	0	0	0	0	0	0	0	0	0	0	0	0	0	0	0	0	0	0	0	0	0	0	0	0	0	0	0	0	0	0	0	0
Ruminococcaceae bacterium	12	6	33	17	0	0	0	0	0	0	0	0	0	0	0	0	0	0	0	0	0	19	0	0	0	0	4	8	0	0	0	0	0	172	176	290	413	0	14	19	18	0	57	0	0	0	0	0	0
Bacteroides faecis	0	0	0	0	135	141	133	242	0	0	0	0	0	0	0	0	0	0	0	0	0	0	0	0	0	0	0	0	0	0	0	0	0	0	0	0	0	0	0	0	0	0	0	0	0	0	0	0	0
Alistipes finegoldii	0	32	7	18	0	0	0	0	0	0	0	0	0	0	0	0	0	0	0	0	5	0	0	0	0	0	0	0	1	0	0	0	0	0	0	6	0	0	1	0	2	44	0	0	0	0	17	0	11
Alistipes finegoldii	0	25	0	0	41	20	47	52	30	21	6	44	0	0	0	0	0	0	0	98	182	205	0	0	0	0	0	10	0	0	0	0	0	0	0	0	0	0	0	0	0	0	0	3	16	14	0	0	0
Tyzzerella comes	0	0	20	29	0	0	0	0	0	0	0	0	0	0	0	0	0	0	0	0	0	0	0	0	0	0	14	66	0	37	14	8	0	12	0	0	57	0	0	0	0	0	0	1	12	63	86	0	0
Blautia wexlerae	0	42	31	42	10	0	0	5	0	0	0	0	0	0	0	0	0	0	0	0	0	0	0	0	0	0	33	27	11	0	0	0	0	0	0	0	0	0	0	0	0	0	0	0	0	0	0	0	0
Parabacteroides johnsonii	0	0	0	0	0	0	0	0	0	0	0	0	0	0	0	0	153	178	149	0	0	0	0	0	0	0	0	0	0	0	0	0	0	0	0	0	0	0	0	0	0	0	0	0	0	0	0	0	0
Lachnoclostridium urinimassiliense	0	0	0	0	4	0	3	0	6	0	0	0	0	0	0	0	22	14	36	0	0	0	0	102	0	0	12	15	0	0	0	5	0	0	0	0	0	53	78	37	67	0	0	35	15	17	17	0	0
Parabacteroides goldsteinii	0	0	0	0	0	0	0	0	0	0	0	0	0	29	34	0	0	0	0	0	0	0	0	0	0	0	314	526	184	413	0	0	0	0	0	0	0	14	0	2	0	0	0	0	0	0	0	0	0
Romboutsia ilealis	0	0	0	0	52	53	27	31	0	0	0	0	0	0	0	0	0	0	0	0	0	0	0	0	0	0	0	0	0	0	0	0	0	0	0	6	0	0	0	0	0	0	0	0	0	0	0	0	0
Alistipes shahii	0	0	9	0	40	14	39	19	19	11	0	28	0	0	0	0	43	47	43	93	84	113	0	0	0	0	13	0	10	0	0	0	0	14	0	0	0	10	0	2	0	0	0	0	0	17	15	13	19
Capnocytophaga sputigena	0	0	0	0	0	0	0	0	0	0	0	0	0	0	0	0	0	0	0	0	0	0	0	0	0	0	0	0	0	0	0	0	0	0	0	0	0	0	0	0	0	0	0	0	0	0	0	0	0
Blautia glucerasea	0	0	0	0	6	0	0	0	0	0	0	0	0	0	0	0	0	0	0	0	0	0	0	0	0	0	0	0	0	0	0	0	10	0	0	0	0	0	0	0	0	0	0	0	25	354	230	0	0
Fusobacterium nucleatum	0	0	0	0	0	0	0	0	0	0	0	0	0	0	0	0	0	0	0	0	0	0	0	0	0	0	0	0	0	0	0	0	0	0	0	0	0	0	0	0	0	0	0	0	0	0	0	0	0
Dorea formicigenerans	0	0	0	10	0	0	0	0	0	5	10	0	0	0	0	0	3	0	0	0	0	0	0	0	0	0	0	6	0	0	0	0	0	15	17	20	38	0	0	0	0	0	0	0	0	0	0	16	0
Prevotella stercorea	0	0	0	0	0	0	0	0	0	0	0	0	0	0	0	0	0	0	0	0	0	0	0	0	0	0	0	0	0	0	0	0	0	853	784	547	603	0	0	0	0	0	0	0	0	0	0	0	0
Bacteroides acidifaciens	0	0	0	0	0	0	0	0	0	0	0	0	0	0	0	0	0	0	0	0	0	0	0	0	0	0	0	0	0	0	0	0	0	0	0	0	0	0	0	0	0	0	0	0	0	0	0	0	0
Porphyromonas macacae	0	0	0	0	0	0	0	0	0	0	0	0	0	0	0	0	0	0	0	0	0	0	0	0	0	0	0	0	0	0	0	0	0	0	0	0	0	0	0	0	0	0	0	0	0	0	0	0	0
Streptococcus anginosus	0	0	0	0	0	0	0	0	0	0	0	0	0	0	0	0	0	0	0	0	0	0	10	10	0	0	0	0	0	0	328	26	436	0	0	0	0	0	0	0	0	0	0	0	0	0	0	0	0
Erysipelatoclostridium ramosum	0	0	0	0	11	15	14	6	5	0	1	8	0	0	24	0	5	3	0	0	0	0	0	0	0	0	0	0	0	0	0	0	0	0	0	0	0	0	0	0	0	0	0	1	7	0	0	26	0
Prevotella nigrescens	0	0	0	0	0	0	0	0	0	0	0	0	0	0	0	0	0	0	0	0	0	0	0	0	0	0	0	0	0	0	0	0	0	0	0	0	0	0	0	0	0	0	0	0	0	0	0	0	0
Prevotella copri	0	0	0	0	0	0	0	0	0	0	0	0	0	0	0	0	0	0	0	0	0	0	0	0	0	0	0	0	0	0	0	0	0	46	53	0	0	0	0	0	0	0	0	0	0	0	0	0	0
Clostridium celatum	0	0	0	0	155	177	211	116	0	0	0	0	0	0	0	0	0	0	0	0	10	0	0	0	0	0	0	0	0	0	0	0	0	0	0	0	0	0	0	0	0	25	29	0	0	0	0	0	0
Acidaminococcus intestini	0	0	0	0	0	0	0	0	0	0	0	0	0	0	0	0	0	0	0	0	0	0	0	0	0	0	0	0	0	0	0	0	0	0	0	0	0	0	0	0	0	0	0	0	0	0	0	0	0
Holdemanella biformis	0	0	0	0	0	0	0	0	0	0	0	0	0	0	0	0	0	0	0	0	0	0	0	0	0	0	0	0	0	0	0	0	0	0	0	0	0	0	0	0	0	0	0	0	0	0	0	0	0
Tyzzerella nexilis	0	0	0	0	16	11	0	0	0	0	0	0	95	93	88	0	59	46	51	0	0	0	0	0	0	0	0	0	0	0	0	0	24	0	0	0	0	0	0	0	0	0	0	0	0	0	0	0	0
Alloprevotella tannerae	0	0	0	0	0	0	0	0	0	0	0	0	0	0	0	0	0	0	0	0	0	0	0	0	0	0	0	0	0	0	0	0	0	0	0	0	0	0	0	0	0	0	0	0	0	0	0	0	0
Butyrivibrio crossotus	0	0	0	0	0	0	0	0	0	0	0	0	0	0	0	0	0	0	0	545	545	419	0	0	0	0	0	0	0	0	0	0	0	0	0	0	0	0	0	0	0	0	0	0	0	0	0	0	0
Granulicatella adiacens	0	0	0	0	0	0	0	0	1	15	3	5	0	0	24	0	0	0	0	0	60	41	114	14	0	13	0	0	0	0	4	8	9	0	0	0	0	0	0	0	0	0	0	1	14	0	0	0	0
Dysgonomonas capnocytophagoides	0	0	0	0	0	0	0	0	0	0	0	0	0	0	0	0	0	0	0	0	0	0	0	0	0	0	0	0	0	0	0	0	0	0	0	0	0	0	0	0	0	0	0	0	0	0	0	0	0
Parvimonas micra	0	0	0	0	0	0	0	0	13	208	12	36	0	0	0	0	0	0	0	0	0	0	0	0	0	0	0	0	0	0	26	73	34	0	0	0	0	10	0	0	0	0	0	0	0	0	0	199	136
Morganella morganii	0	0	0	0	0	0	0	0	0	0	0	0	0	0	0	0	0	0	0	0	0	0	0	0	0	0	0	0	0	0	0	0	0	0	0	0	0	0	0	0	0	0	0	0	0	0	0	1365	835
Treponema pallidum	0	0	0	0	0	0	0	0	0	0	0	0	0	0	0	0	0	0	0	0	0	0	0	0	0	0	0	0	0	0	0	0	0	0	0	0	0	0	0	0	0	0	0	0	0	0	0	0	0
Flavonifractor plautii	0	0	0	0	4	0	0	0	7	0	44	12	0	0	0	0	32	42	49	0	0	0	0	0	0	0	0	3	0	0	7	9	0	69	59	15	0	0	0	0	0	0	0	0	0	0	0	0	0
Prevotella bivia	0	0	0	0	0	0	0	0	0	0	0	0	0	0	0	0	0	0	0	0	0	0	0	0	0	0	0	0	0	0	0	0	0	0	0	0	0	0	0	0	0	0	0	0	0	0	0	0	0
Clostridium thermophilus	0	0	0	0	0	0	0	0	11	0	3	0	67	107	59	0	2	10	9	0	0	0	0	0	0	0	0	0	0	0	0	0	0	0	0	0	0	0	0	0	0	0	0	0	0	0	0	0	0
Lachnospira pectinoschiza	0	23	11	21	9	20	8	5	0	0	0	0	0	0	0	0	0	0	0	0	0	0	0	0	0	11	0	0	0	0	0	0	0	0	0	0	0	0	0	0	0	0	57	0	0	0	0	0	0
Streptococcus mitis	0	0	0	0	0	0	0	0	0	0	0	0	0	0	0	0	0	0	0	0	0	0	0	0	0	0	0	0	0	0	0	0	0	0	0	0	0	0	0	0	0	0	0	0	0	0	0	0	0
Prevotella nanceiensis	0	0	0	0	0	0	0	0	0	0	0	0	0	0	0	0	0	0	0	0	0	0	0	0	0	0	0	0	0	0	0	0	0	0	0	0	0	0	0	0	0	0	0	0	0	0	0	0	0
Bacteroides acidifaciens	0	0	0	0	0	0	0	0	0	0	0	0	0	0	112	0	0	0	0	0	0	0	0	0	0	0	0	0	0	0	0	0	0	0	0	0	0	313	47	149	255	0	0	0	0	0	0	0	0
Roseburia hominis	0	0	0	0	0	0	0	0	0	0	0	0	0	0	0	0	0	0	0	0	0	0	0	0	0	5	0	0	0	0	0	0	0	0	0	0	0	0	2	0	0	0	0	0	0	0	0	0	0
Fusobacterium nucleatum	0	0	0	0	0	0	0	0	0	0	0	0	0	0	0	0	0	0	0	0	0	0	0	0	0	0	0	0	0	0	0	0	0	0	0	0	0	0	0	0	0	0	0	0	0	0	0	0	0
Bacteroides acidifaciens	0	0	0	0	0	11	0	7	0	0	0	0	0	54	39	0	108	98	114	0	0	0	0	0	0	0	0	0	0	0	0	0	0	35	0	33	0	42	5	14	24	0	0	63	112	76	73	0	0
Coprobacter fastidiosus	0	0	27	0	0	0	0	0	146	132	48	190	0	0	0	0	0	0	0	0	23	0	0	0	0	0	0	0	0	0	0	0	0	0	0	0	0	0	2	0	1	0	0	0	0	0	0	0	0
Peptoniphilus asaccharolyticus	0	0	0	0	0	0	0	0	0	0	0	0	0	0	0	0	0	0	0	0	0	0	0	0	0	0	1194	917	3911	1826	0	0	0	0	0	0	0	0	0	0	0	0	0	0	0	0	0	0	0
Bacteroides nordii	0	0	0	0	0	0	0	0	0	0	0	0	0	0	0	0	0	0	0	0	0	0	0	0	0	0	0	0	0	0	0	0	0	0	0	0	0	0	0	0	0	0	0	0	0	0	0	0	0
Butyricimonas virosa	0	0	0	0	0	0	0	0	0	0	0	0	0	0	0	0	0	0	0	0	0	0	0	0	0	0	17	34	19	37	0	0	0	9	8	25	22	0	0	0	0	0	0	4	13	25	13	0	0
Anaerococcus vaginalis	0	0	0	0	0	0	0	0	0	0	0	0	0	0	0	0	0	0	0	0	0	0	0	0	0	0	9	14	0	0	0	0	0	0	0	0	0	0	0	0	0	0	0	43	78	41	4	0	0
Treponema denticola	0	0	0	0	0	0	0	0	0	0	0	0	0	0	0	0	0	0	0	0	0	0	0	0	0	0	0	0	0	0	0	0	0	0	0	0	0	0	0	0	0	0	0	0	0	0	0	0	0
Campylobacter ureolyticus	0	0	0	0	0	0	0	0	0	0	0	0	0	0	0	0	0	0	0	0	0	0	0	0	0	0	0	0	0	0	0	0	0	0	0	0	0	75	0	0	0	0	0	0	0	0	0	0	0
Butyricicoccus desmolans	15	0	0	8	13	21	15	3	0	0	0	0	0	0	0	0	4	9	6	38	0	0	22	0	0	0	0	14	0	0	0	0	4	20	0	12	0	0	0	0	0	0	0	0	0	0	0	0	0
Intestinibacter bartlettii	0	0	0	0	13	0	0	0	0	0	0	0	0	0	0	0	0	0	0	0	0	0	0	0	0	0	0	0	0	0	0	3	0	0	0	0	0	0	0	0	0	23	0	0	0	0	0	0	0
Faecalitalea cylindroides	5	13	0	18	0	0	0	0	0	0	0	0	0	0	0	0	6	14	10	44	14	0	0	0	0	0	36	61	2	60	0	0	0	0	0	0	0	0	0	0	0	0	0	0	0	0	0	16	0
Bacteroides intestinalis	0	0	0	0	0	0	0	0	0	0	0	0	0	0	0	0	0	0	0	0	0	0	0	0	0	0	0	0	0	0	0	0	0	0	0	0	0	0	0	0	0	0	0	0	0	0	0	0	0
Bacteroides acidifaciens	0	0	0	0	0	1	1	1	1	4	3	1	0	0	0	0	1	7	0	0	0	0	61	40	120	0	1	0	0	0	0	0	0	0	0	0	0	4	0	2	1	0	0	12	20	1	0	0	2
Fusobacterium canifelinum	0	0	0	0	0	0	0	0	0	0	0	0	0	0	0	0	0	0	0	0	0	0	83	420	106	26	0	0	0	0	0	0	0	0	0	0	0	0	0	0	0	0	0	0	0	0	0	0	0
Bacteroides salyersiae	0	0	0	0	0	0	0	0	0	0	0	0	0	0	0	0	0	0	0	0	0	0	0	0	0	0	0	0	0	0	0	0	0	0	0	0	0	0	0	0	0	0	0	0	0	0	0	0	0
Klebsiella aerogenes	0	0	0	0	0	0	0	0	0	0	0	0	0	0	0	0	0	0	0	0	0	0	0	0	0	0	0	0	0	0	0	0	0	0	0	0	0	0	0	0	0	0	0	0	0	0	0	0	0
Hungatella hathewayi	0	0	0	0	1	0	0	0	93	12	134	36	0	0	0	0	0	0	0	0	0	0	0	45	0	0	0	0	0	0	0	16	16	13	0	12	0	28	33	37	63	0	0	136	126	14	0	31	81
Odoribacter laneus	0	0	0	0	0	0	0	0	182	171	55	161	0	0	0	0	0	0	0	0	0	0	0	0	0	0	0	0	0	0	0	0	0	0	0	0	0	0	0	0	0	0	0	0	0	0	0	0	0
Lachnoanaerobaculum cf.	0	0	0	0	0	0	0	0	0	0	0	0	0	0	0	0	0	0	0	0	0	0	0	0	0	0	0	0	0	0	0	0	0	0	0	0	0	0	0	0	0	0	0	0	0	0	0	0	0
Streptococcus salivarius	0	0	0	0	0	0	0	0	0	0	0	0	0	0	0	0	0	0	0	0	0	0	0	0	0	0	0	0	0	0	0	0	0	11	22	7	24	0	0	0	0	0	0	0	0	0	0	0	0
Peptostreptococcus stomatis	0	0	0	0	0	0	0	0	0	0	0	0	0	0	0	0	0	0	0	0	0	0	17	10	0	6	26	6	0	8	0	0	0	0	0	0	0	0	0	0	0	0	0	0	0	0	0	0	0
Alistipes obesi	0	0	6	15	0	0	0	0	0	0	0	0	0	0	0	0	0	0	0	0	30	25	0	0	0	0	0	0	0	0	0	0	0	0	0	0	0	0	0	0	0	0	0	0	0	0	0	10	13
Gemella morbillorum	0	0	0	0	0	0	0	0	0	0	0	0	0	0	0	0	0	0	0	49	28	16	90	78	49	25	184	98	0	113	0	0	7	25	14	28	19	0	0	0	0	0	0	0	0	0	0	0	0
Coprococcus catus	0	0	0	0	9	0	8	0	0	0	0	0	0	0	0	0	0	0	0	0	15	0	0	0	0	0	0	0	0	0	0	0	0	0	0	0	0	0	0	0	0	0	0	0	0	0	0	0	0
Bacteroides clarus	0	0	0	0	0	0	0	0	0	0	0	0	0	0	0	0	0	0	0	0	0	0	0	0	0	0	0	0	0	0	0	0	0	0	0	0	0	0	0	0	0	0	0	0	0	0	0	0	0
Dysgonomonas oryzarvi	0	0	0	0	0	0	0	0	0	0	0	0	0	0	0	0	0	0	0	0	0	0	0	0	0	0	0	0	0	0	7	20	27	0	0	0	0	0	0	0	0	0	0	0	0	0	0	0	0
Veillonella dispar	0	0	0	0	0	0	0	0	0	0	0	0	0	0	0	0	0	0	0	0	0	0	0	0	0	0	0	0	0	0	0	0	0	0	0	0	0	0	0	0	0	0	0	0	0	14	0	0	0
Fusobacterium gastrosuis	0	0	0	0	0	0	0	0	0	0	0	0	0	0	0	0	0	0	0	0	0	0	0	0	0	0	0	0	0	0	0	0	0	0	0	0	0	0	0	0	0	0	0	0	0	0	0	0	0
Alistipes inops	0	0	0	0	0	0	0	0	0	0	0	0	0	0	0	0	0	0	0	0	0	0	0	0	0	0	0	0	0	0	0	0	0	0	0	0	0	0	0	0	0	0	0	0	0	0	0	0	0
Streptococcus anginosus	0	0	0	0	0	0	0	0	0	0	0	0	0	0	0	0	0	0	0	0	0	0	0	0	0	0	667	78	6	138	0	0	0	0	0	0	0	0	0	0	0	19	57	264	142	48	21	0	0
Phascolarctobacterium succinatutens	0	0	0	0	0	0	0	0	0	0	0	0	0	0	0	0	0	0	0	0	0	0	0	0	0	0	30	69	0	62	0	0	0	0	0	0	0	0	2	1	0	0	0	2	5	30	24	0	0
Campylobacter gracilis	0	0	0	0	0	0	0	0	0	0	0	0	0	0	0	0	0	0	0	0	0	0	0	0	0	0	0	0	0	0	45	0	0	0	0	0	0	0	52	24	38	0	0	0	0	0	0	0	0
Clostridium acetobutylicum	0	0	0	0	0	0	0	0	0	0	0	0	0	0	0	0	0	0	0	0	0	0	0	0	0	0	0	0	0	0	0	0	0	0	0	0	0	0	0	0	0	0	0	0	0	0	0	0	0
Coprococcus eutactus	0	0	0	0	0	0	0	0	0	0	0	0	0	0	0	0	0	0	0	0	0	0	0	0	0	0	0	0	0	0	0	0	0	0	0	0	0	0	0	0	0	0	0	0	0	0	0	0	0
Prevotella oralis	0	0	0	0	0	0	0	0	0	0	0	0	0	0	0	0	0	0	0	0	0	0	0	0	0	0	0	0	0	0	0	0	0	0	0	0	0	0	0	0	0	0	0	0	0	0	0	0	0
Fournierella massiliensis	0	0	0	0	0	0	0	0	0	0	0	0	0	0	0	0	40	30	33	0	0	0	0	0	0	0	0	0	0	0	0	0	0	0	0	0	0	0	0	0	0	0	0	0	0	0	0	0	0
Eisenbergiella tayi	0	0	0	0	0	0	0	0	0	0	0	0	0	0	0	0	0	0	0	0	0	0	0	0	0	0	0	0	0	0	0	0	0	0	0	0	0	0	0	1	0	0	0	0	0	0	0	0	0
Streptococcus anginosus	0	0	0	0	0	0	0	0	0	0	0	0	0	0	0	0	0	0	0	0	0	0	0	0	0	0	0	0	0	0	0	0	0	0	0	0	0	0	0	0	0	0	0	0	0	0	0	0	0
Streptococcus oralis	0	0	0	0	0	0	0	0	0	0	0	0	0	0	0	0	0	0	0	0	0	0	0	0	0	0	0	0	0	0	0	0	0	0	0	0	0	0	0	0	0	0	0	0	0	0	0	0	0
Prevotella oris	0	0	0	0	0	0	0	0	0	0	0	0	0	0	0	0	0	0	0	0	0	0	0	0	0	0	0	0	0	0	0	0	0	0	0	0	0	0	0	0	0	0	0	0	0	0	0	0	0
Erysipelotrichaceae cateniformis	0	0	0	0	0	0	0	0	0	0	0	6	0	0	0	0	0	0	0	0	0	0	0	0	0	0	0	0	0	0	0	0	0	0	0	0	0	0	0	0	0	0	0	0	0	0	0	0	0
Klebsiella aerogenes	0	0	0	0	0	0	0	0	0	0	0	0	0	0	0	0	0	0	0	0	0	0	0	0	0	0	0	0	0	0	0	0	0	0	0	0	0	0	0	0	0	0	0	0	0	0	0	0	0
Clostridium paraputrificum	0	0	0	0	0	0	0	0	0	0	0	0	0	0	0	0	0	0	0	0	0	0	0	0	0	0	0	0	0	0	0	0	0	0	0	0	0	0	0	3	0	0	0	0	0	0	0	0	0
Treponema lecithinolyticum	0	0	0	0	0	0	0	0	0	0	0	0	0	0	0	0	0	0	0	0	0	0	0	0	0	0	0	0	0	0	0	0	0	0	0	0	0	0	0	0	0	0	0	0	0	0	0	0	0
Blautia stercoris	0	0	0	0	0	0	0	0	0	0	0	0	0	0	0	0	6	7	7	0	0	0	0	0	0	0	0	0	0	0	0	0	0	0	0	0	0	0	0	0	0	0	0	0	0	0	0	0	0
Eikenella corrodens	0	0	0	0	0	0	0	0	0	0	0	0	0	0	0	0	0	0	0	0	0	0	0	0	0	0	0	0	0	0	0	0	0	0	0	0	0	0	0	0	0	0	0	0	0	0	0	0	0
Alistipes massiliensis	0	23	0	0	0	0	0	0	0	0	5	0	0	0	0	0	0	0	12	0	0	0	0	0	0	0	0	0	0	0	0	0	0	0	0	0	0	0	0	0	0	0	0	0	0	0	0	0	0
Negativibacillus massiliensis	0	0	0	0	0	0	0	0	14	9	8	17	0	0	0	0	0	0	0	0	0	0	0	0	0	0	0	0	0	0	0	0	0	0	0	0	0	0	0	0	0	61	0	0	0	0	0	0	0
Dialister invisus	0	0	0	0	3	22	12	0	0	0	0	0	0	0	0	0	0	7	4	0	6	0	0	0	0	0	0	0	0	0	0	0	0	0	0	0	0	0	0	0	0	0	0	0	0	0	0	0	0
Blautia hansenii	0	0	0	0	0	0	0	0	0	0	0	0	0	0	0	0	0	0	0	0	0	0	0	0	0	0	0	0	0	0	0	0	0	0	0	0	0	0	0	0	0	0	0	0	0	0	0	0	0
Dialister succinatiphilus	0	0	0	0	0	0	0	0	0	0	0	0	0	0	0	0	0	0	0	0	0	0	0	0	0	0	0	0	0	0	0	0	0	148	203	279	166	0	0	0	0	0	0	0	0	0	0	0	0
Veillonella dispar	0	0	0	0	0	0	0	0	0	0	0	6	0	0	0	0	0	0	0	0	0	0	0	342	64	0	0	0	0	0	0	28	0	0	0	0	0	0	0	0	0	0	0	0	0	0	0	0	0
Bacteroides acidifaciens	0	0	0	0	0	0	0	0	0	0	0	0	0	0	0	0	0	0	0	0	0	0	0	0	0	0	0	0	0	0	0	0	0	0	0	0	0	0	0	0	0	0	0	0	0	0	0	0	0
Dorea formicigenerans	0	0	0	0	0	0	0	0	0	4	0	0	0	0	0	0	0	0	0	0	0	0	0	0	0	0	0	10	0	0	0	0	0	52	54	34	60	0	0	0	0	0	0	0	0	0	0	0	0
Bacteroides plebeius	0	0	0	0	0	0	0	0	0	0	0	0	0	0	0	0	0	0	0	0	0	0	0	0	0	0	0	0	0	0	0	0	0	40	28	55	35	0	0	0	0	0	0	0	0	0	0	0	0
Streptococcus anginosus	0	0	0	0	0	0	0	0	0	0	0	0	0	0	0	0	0	0	0	0	0	0	0	0	0	0	0	0	0	0	0	0	0	0	0	0	0	0	0	0	0	0	0	0	0	0	0	50	0
Alistipes indistinctus	0	0	0	0	0	0	0	0	0	0	0	0	0	0	0	0	0	0	0	0	0	19	0	0	0	0	2	6	0	0	0	0	0	5	13	11	0	0	0	0	0	0	0	0	0	0	0	0	0
Escherichia coli3	0	0	0	0	0	0	0	0	0	0	0	0	0	0	0	0	0	0	0	0	0	0	0	0	0	0	0	0	0	0	0	0	0	0	0	0	0	0	0	0	0	0	0	0	0	0	0	0	0
Ruminococcus bicirculans	0	0	0	0	52	42	53	23	0	0	0	0	0	0	0	0	0	0	0	0	0	0	0	0	0	0	0	0	0	0	0	0	0	0	0	0	0	0	0	0	0	16	0	0	0	0	0	0	0
Bacteroides acidifaciens	0	0	0	0	0	0	0	0	0	0	0	0	0	0	0	0	0	0	0	0	0	0	0	0	0	0	0	0	0	0	0	0	0	0	0	0	0	0	0	0	0	0	0	0	0	0	0	0	0
Porphyromonas gingivalis	0	0	0	0	0	0	0	0	0	0	0	0	0	0	0	0	0	0	0	0	0	0	0	0	0	0	8	0	0	0	0	0	0	0	0	0	0	0	0	0	0	0	0	0	0	0	0	0	0
Eggerthella lenta	0	0	0	0	5	7	0	0	0	10	0	0	0	0	0	0	8	6	9	0	0	0	0	0	0	3	0	0	0	0	0	4	0	0	0	0	0	6	0	2	0	0	0	0	0	0	0	26	59
Veillonella atypica	0	0	0	0	0	0	0	0	0	0	0	0	0	0	0	0	0	0	0	0	0	0	0	0	0	0	0	0	0	0	0	0	0	0	0	0	0	0	0	0	0	0	0	0	0	0	0	0	0
Veillonella atypica	0	0	0	0	0	0	0	0	0	0	0	0	0	0	0	0	0	0	0	0	0	0	0	0	0	0	0	0	0	0	0	0	0	0	0	0	0	0	0	0	0	0	0	0	0	0	0	0	0
Eisenbergiella massiliensis	0	0	0	0	7	0	0	0	0	0	0	0	0	0	0	0	0	0	0	0	0	0	0	0	0	0	0	0	0	0	0	5	0	0	0	0	0	0	0	0	0	0	0	0	0	0	0	0	0
Cloacibacillus evryensis	0	0	0	0	0	0	0	0	0	0	0	0	0	0	0	0	0	0	0	0	0	0	0	0	0	0	0	0	0	0	0	0	0	9	25	3	19	0	0	0	0	0	0	0	0	0	0	0	0
Klebsiella aerogenes	0	0	0	0	0	0	0	0	0	0	0	0	0	0	0	0	0	0	0	0	0	0	0	0	0	0	0	0	0	0	0	0	0	0	0	0	0	0	0	0	0	0	0	0	0	0	0	0	0
Lactobacillus acidophilus	0	0	0	0	0	0	0	0	0	0	0	0	0	0	0	0	0	0	0	0	0	0	0	0	0	0	0	0	0	0	0	0	0	0	0	0	0	0	0	0	0	0	0	0	0	0	0	0	0
Collinsella intestinalis	0	0	0	0	0	0	0	0	0	0	0	0	0	0	0	0	0	0	0	0	0	0	0	0	0	0	0	0	0	0	0	0	0	0	0	0	0	0	0	0	0	0	0	0	0	10	13	0	0
Capnocytophaga leadbetteri	0	0	0	0	0	0	0	0	0	0	0	0	0	0	0	0	0	0	0	0	0	0	0	0	0	0	0	0	0	0	833	707	402	0	0	0	0	0	0	0	0	0	0	0	0	0	0	0	0
Akkermansia muciniphila	0	0	0	0	0	0	0	0	0	0	0	0	0	0	20	0	0	1	0	0	0	0	0	0	0	0	0	0	0	0	3	0	4	2	0	3	0	0	0	1	0	0	0	0	0	0	0	10	8
Bacteroides coprocola	0	0	0	0	0	0	0	0	0	0	0	0	0	0	0	0	0	0	0	0	0	0	0	0	0	0	0	0	0	0	0	0	0	0	0	0	0	0	0	1	0	0	0	0	0	0	0	0	0
Bilophila wadsworthia	0	0	0	0	0	0	0	0	6	38	3	9	0	0	0	0	0	0	0	0	0	0	0	0	0	0	3	0	0	10	0	0	0	15	10	15	0	0	2	1	2	0	0	1	0	0	0	37	13
Clostridium cadaveris	0	0	0	0	0	0	0	0	0	0	0	0	0	0	0	0	0	0	0	0	0	0	0	0	0	0	0	0	0	0	0	5	0	0	0	0	0	0	0	0	0	0	0	0	0	0	0	121	142
Fusobacterium necrophorum	0	0	0	0	0	0	0	0	0	0	0	0	0	0	0	0	0	0	0	0	0	0	0	0	0	0	0	0	0	0	0	0	0	0	0	0	0	0	0	0	0	0	0	0	0	0	0	0	0
Ruminococcus callidus	0	0	0	0	0	0	0	0	0	0	0	0	0	0	0	0	0	0	0	0	0	0	0	0	0	0	0	0	0	0	0	0	0	0	0	0	0	0	0	0	0	0	0	0	0	0	0	0	0
Candidatus massiliensis	0	0	0	0	0	0	0	0	0	0	0	0	0	0	0	0	0	0	0	0	0	0	0	0	0	0	0	0	0	0	0	0	0	0	0	0	0	0	0	0	0	0	0	0	0	0	0	0	0
Peptoniphilus senegalensis	0	0	0	0	0	0	0	0	0	0	0	0	0	0	0	0	0	0	0	0	0	0	0	0	0	0	0	0	0	0	0	0	0	0	0	0	0	0	0	0	0	0	0	0	0	0	0	160	150
Holdemania filiformis	0	0	0	0	5	0	5	0	0	0	0	0	0	0	0	0	0	0	0	0	0	0	0	0	0	0	0	0	0	0	0	0	0	0	0	0	0	0	0	0	0	0	0	1	0	0	0	0	0
Peptostreptococcus anaerobius	0	0	0	0	0	0	0	0	0	0	0	0	0	0	0	0	0	0	0	0	0	0	0	0	0	0	0	0	0	0	43	176	75	99	53	67	54	0	0	0	0	0	0	0	0	0	0	13	36
Prevotella pallens	0	0	0	0	0	0	0	0	0	0	0	0	0	0	0	0	0	0	0	0	0	0	0	0	0	0	0	0	0	0	0	0	0	0	0	0	0	0	0	0	0	0	0	0	0	0	0	0	0
Prevotella bivia	0	0	0	0	0	0	0	0	0	0	0	0	0	0	0	0	0	0	0	0	0	0	0	0	0	0	0	0	0	0	0	0	0	0	0	0	0	0	0	0	0	0	0	0	0	0	0	0	0
Selenomonas succinivorans	0	0	0	0	0	0	0	0	0	0	0	0	0	0	0	0	0	0	0	0	0	0	0	0	0	0	0	0	0	0	0	0	0	0	0	0	0	0	9	27	17	0	0	0	0	0	0	0	0
Fusobacterium varium	0	0	0	0	0	0	0	0	0	0	0	0	0	0	0	0	0	0	0	0	0	0	0	0	0	0	0	0	0	0	0	0	0	0	0	0	0	0	0	0	0	0	0	0	0	0	0	0	0
Solobacterium moorei	0	0	0	0	0	0	0	0	0	0	0	0	0	0	0	0	0	0	0	0	0	0	0	0	0	0	0	0	0	0	0	0	0	0	0	0	0	0	0	0	0	0	0	0	0	0	0	0	0
Streptococcus cristatus	165	250	114	337	0	0	0	0	45	20	13	20	0	0	0	0	0	0	0	0	0	0	0	0	0	0	0	0	0	0	0	0	0	0	0	0	0	0	0	0	0	0	0	101	282	14	0	0	0
Streptococcus anginosus	0	0	0	0	0	0	0	0	0	0	0	0	0	0	0	0	0	0	0	0	0	0	0	0	0	0	0	0	0	0	0	0	0	0	0	0	0	0	0	0	0	0	0	0	0	0	0	0	0
Lachnoclostridium pacaense	0	0	0	0	0	0	0	0	15	0	59	24	0	0	0	0	0	0	6	0	0	0	0	0	0	0	0	0	0	0	0	0	0	0	0	0	0	0	0	8	0	0	0	0	0	0	0	0	0
Escherichia coli5	0	0	0	0	0	0	0	0	0	0	0	0	0	0	0	0	0	0	0	0	0	0	0	0	0	0	0	0	0	0	0	0	0	0	0	0	0	0	0	0	0	0	0	0	0	0	0	0	0
Haemophilus parainfluenzae	0	0	0	0	0	0	0	0	0	0	0	2	276	117	444	0	0	0	0	0	0	0	0	0	0	0	0	0	0	0	0	0	0	0	0	0	0	0	0	0	0	0	0	0	0	0	0	0	0
Enterobacter asburiae	0	0	0	0	0	0	0	0	0	0	0	0	0	0	0	0	0	0	0	0	0	0	0	0	0	0	0	0	0	0	0	0	0	0	0	0	0	0	0	0	0	0	0	0	0	0	0	0	0
Prevotella intermedia	0	0	0	0	0	0	0	0	0	0	0	0	0	0	0	0	0	0	0	0	0	0	0	0	0	0	0	0	0	0	0	0	0	0	0	0	0	0	0	0	0	0	0	0	0	0	0	0	0
Streptococcus agalactiae	0	0	0	0	0	0	0	0	0	0	0	0	0	0	0	0	0	0	0	0	0	0	0	0	0	0	0	0	0	0	0	0	0	0	0	0	0	0	0	0	0	0	0	0	0	0	0	42	38
Turicibacter sanguinis	0	0	0	0	8	17	8	12	0	0	0	0	0	0	0	0	0	0	0	0	24	0	0	0	0	0	0	0	0	0	0	0	0	0	0	0	0	0	0	0	0	0	0	0	0	0	0	0	0
Alistipes ihumii	0	0	0	0	0	0	0	0	0	0	0	0	0	0	0	0	0	0	0	0	0	0	0	0	0	0	0	0	0	0	0	0	0	0	0	0	0	0	0	0	0	0	0	0	0	0	0	39	47
Streptococcus cristatus	0	0	0	0	0	0	0	0	0	0	0	0	0	0	0	0	0	0	0	0	0	0	0	0	0	0	0	0	0	0	0	0	0	0	0	0	0	0	0	0	0	0	0	0	0	0	0	0	0
Blautia coccoides	0	0	0	0	0	0	0	0	0	0	0	0	0	0	0	0	0	0	2	0	0	0	0	0	0	0	0	0	0	0	0	0	0	0	0	0	0	0	0	0	0	0	0	0	0	0	0	0	0
Butyricimonas faecihominis	0	0	0	0	0	0	0	0	73	64	33	45	0	0	0	0	0	0	0	0	0	0	0	0	0	0	0	0	0	0	0	0	0	0	0	0	0	0	0	0	0	0	0	0	0	0	0	0	0
Treponema medium	0	0	0	0	0	0	0	0	0	0	0	0	0	0	0	0	0	0	0	0	0	0	0	0	0	0	0	0	0	0	0	0	0	0	0	0	0	0	0	0	0	0	0	0	0	0	0	0	0
Treponema denticola	0	0	0	0	0	0	0	0	0	0	0	0	0	0	0	0	0	0	0	0	0	0	0	0	0	0	0	0	0	0	0	0	0	0	0	0	0	0	0	0	0	0	0	0	0	0	0	0	0
Selenomonas sputigena	0	0	0	0	0	0	0	0	0	0	0	0	0	0	0	0	0	0	0	0	0	0	0	0	0	0	0	0	0	0	0	0	0	0	0	0	0	0	0	6	0	0	0	0	0	0	0	0	0
Lactobacillus crispatus	0	0	0	0	0	0	0	0	0	0	0	0	0	0	0	0	0	0	0	0	0	0	0	0	0	0	0	0	0	0	0	0	0	0	0	0	0	0	0	0	0	0	0	0	0	0	0	0	0
Bacteroides acidifaciens	17	0	0	0	0	0	0	0	0	0	0	7	0	0	0	0	0	0	0	0	5	0	0	0	0	12	0	18	10	25	0	0	0	0	0	0	0	0	0	0	0	0	136	0	0	0	0	0	0
Terrisporobacter glycolicus	0	0	0	0	0	0	0	0	0	0	0	0	0	0	0	0	0	0	0	0	0	0	0	0	0	0	0	0	0	0	0	0	0	0	0	0	0	0	0	0	0	0	0	0	0	0	0	0	0
Clostridium acetobutylicum	0	0	0	0	0	0	0	0	0	0	0	0	0	0	0	0	0	0	0	0	0	0	0	0	0	0	0	0	0	0	0	0	0	0	0	0	0	0	0	0	0	0	0	0	0	0	0	0	0
Desulfovibrio piger	0	0	0	0	0	0	0	0	0	0	0	0	0	0	0	0	0	0	0	0	0	0	0	0	0	0	0	0	0	0	0	0	0	0	0	0	0	0	0	0	0	0	0	0	0	0	0	0	0
Lactobacillus fermentum	0	0	0	0	0	0	0	0	0	0	0	0	0	0	0	0	0	0	0	0	0	0	0	0	0	0	0	0	0	0	0	0	0	0	0	0	0	0	0	0	0	0	0	0	0	0	0	0	0
Aggregatibacter aphrophilus	0	0	0	0	0	0	0	0	0	0	0	0	0	0	0	0	0	0	0	0	0	0	0	0	0	0	0	0	0	0	0	0	0	0	0	0	0	0	0	0	0	0	0	0	0	0	0	0	0
Clostridium neonatale	0	0	0	0	0	0	0	0	0	0	0	0	0	0	0	0	0	0	0	0	0	0	0	0	0	0	0	0	0	0	0	0	0	0	0	0	0	0	0	0	0	0	0	0	0	0	0	0	0
Clostridium subterminale0	0	0	0	0	0	0	0	0	0	0	0	0	0	0	0	0	0	0	0	0	0	0	0	0	0	0	0	0	0	0	0	0	0	0	0	0	0	0	0	0	0	0	0	0	0	0	0	0	0
Intestinimonas butyriciproducens	0	0	0	0	0	0	0	0	2	0	0	0	0	0	0	0	0	0	0	0	0	0	0	0	0	0	0	0	0	12	0	3	0	15	0	16	14	6	0	2	0	0	0	0	0	0	0	8	0
Selenomonas bovis	0	0	0	0	0	0	0	0	0	0	0	0	0	0	0	0	0	0	0	0	0	0	0	0	0	0	0	0	0	0	0	0	0	0	0	0	0	0	0	0	0	0	0	0	0	0	0	0	0
Oribacterium asaccharolyticum0	0	0	0	0	0	0	0	0	0	0	0	0	0	0	0	0	0	0	0	0	0	0	0	0	0	0	0	0	0	0	0	0	0	0	0	0	0	0	0	8	0	0	0	0	0	0	0	0	0
Oscillospira ruminantium	0	0	0	0	3	0	0	0	0	0	0	0	0	0	0	0	0	0	0	0	0	0	0	0	0	0	0	0	0	0	0	0	0	0	0	0	0	0	0	1	0	0	0	0	0	0	0	0	0
Bacteroides acidifaciens	0	0	0	0	0	0	0	0	0	0	0	0	133	44	0	0	0	0	0	0	0	0	0	0	0	0	0	0	0	0	0	0	0	0	0	0	0	0	0	0	0	0	0	0	0	0	0	0	0
Clostridium subterminale	0	0	0	0	0	0	0	0	0	0	0	0	0	0	0	0	0	0	0	0	0	0	0	0	0	0	0	0	0	0	0	0	0	0	0	0	0	0	0	0	0	0	0	0	0	0	0	0	0
Anaerotruncus colihominis	0	0	0	0	1	0	0	0	0	0	0	0	0	0	0	0	2	1	2	0	0	0	0	0	0	0	0	3	0	0	0	0	0	0	0	0	0	0	0	0	0	0	0	0	0	0	0	0	0
Streptococcus mutans	0	0	0	0	0	0	0	0	0	0	0	0	0	0	0	0	0	0	0	0	0	0	0	0	0	0	0	0	0	0	0	0	0	0	0	0	0	0	0	0	0	0	0	0	0	0	0	0	0
Howardella ureilytica	0	0	0	0	0	0	0	0	0	0	0	0	0	0	0	0	0	0	0	0	0	0	0	0	0	0	0	0	0	0	0	0	0	0	0	0	0	0	0	0	0	0	0	0	0	0	0	0	0
Selenomonas infelix	0	0	0	0	0	0	0	0	0	0	0	0	0	0	0	0	0	0	0	0	0	0	15	0	0	0	0	0	0	0	0	0	0	0	0	0	0	0	0	0	0	0	0	0	0	0	0	0	0
Gemella haemolysans	0	0	0	0	0	0	0	0	0	11	0	6	0	0	0	0	0	0	0	0	0	0	0	0	0	0	0	0	0	0	0	0	0	0	0	0	0	0	0	0	0	0	0	0	0	0	0	0	0
Lactobacillus acidophilus	0	0	0	0	0	0	0	0	0	0	0	0	0	0	0	0	0	0	0	0	0	0	0	0	0	0	0	0	0	0	0	0	0	0	0	0	0	0	0	0	0	0	0	0	0	0	0	0	0
Actinomyces turicensis	0	0	0	0	0	0	0	0	0	0	0	0	0	0	0	0	0	0	0	0	0	0	0	0	0	0	0	0	0	0	0	0	0	0	0	0	0	0	0	0	0	0	0	0	0	0	0	8	0
Streptococcus australis	0	0	0	0	0	0	0	0	0	0	0	0	0	0	0	0	0	0	0	0	0	0	0	0	0	0	0	0	0	0	0	0	0	0	0	0	0	0	0	0	0	0	0	0	0	0	0	0	0
Lactococcus garvieae	0	0	0	0	0	0	0	0	0	0	0	0	0	0	0	0	0	0	0	0	0	0	0	0	0	0	0	0	0	0	0	0	0	0	0	0	0	0	0	0	0	0	0	0	0	0	0	0	0
Treponema socranskii1	0	0	0	0	0	0	0	0	0	0	0	0	0	0	0	0	0	0	0	0	0	0	0	0	0	0	0	0	0	0	0	0	0	0	0	0	0	0	0	0	0	0	0	0	0	0	0	0	0
Roseburia faecis2	0	0	0	0	0	0	0	0	0	0	0	0	0	0	0	0	0	0	0	0	0	0	0	0	0	0	7	1	0	2	0	0	0	0	10	5	24	0	0	0	0	0	0	0	0	0	0	0	0
Peptoanaerobacter stomatis	0	0	0	0	0	0	0	0	0	0	0	0	0	0	0	0	0	0	0	0	0	0	0	0	0	0	0	0	0	0	0	0	0	0	0	0	0	0	0	0	0	0	0	0	0	0	0	0	0
Faecalibacterium prausnitzii	0	0	0	0	0	0	0	0	0	0	0	0	0	0	0	0	0	0	0	0	0	0	0	0	0	0	0	0	0	0	0	3	0	0	15	0	33	0	0	0	0	0	0	0	0	0	0	0	0
Oscillibacter ruminantium	0	0	0	0	0	0	0	0	0	0	0	0	0	0	0	0	0	0	0	0	0	0	0	0	0	0	0	0	0	0	0	0	0	0	0	0	0	0	0	0	0	0	0	80	123	18	0	0	0
Bifidobacterium longum	7	0	0	0	0	0	0	0	0	0	0	0	0	0	0	0	0	0	0	0	0	0	0	0	0	0	0	0	0	0	0	0	0	0	0	0	0	0	0	0	0	0	0	0	0	0	0	0	0
Dielma fastidiosa	0	0	0	0	0	0	0	0	0	0	0	0	0	0	0	0	0	0	2	0	0	0	0	0	0	0	0	0	0	0	0	0	0	0	0	0	0	0	0	0	0	0	0	0	0	13	19	0	0
Dorea torques	0	0	0	0	0	0	0	0	0	0	0	0	0	0	0	0	0	0	0	0	0	0	0	0	0	0	0	0	0	0	0	0	0	0	0	0	0	0	0	0	0	0	0	0	3	0	0	0	0
Intestinibacter bartlettii	0	0	0	0	0	0	8	3	0	0	0	0	0	0	0	0	0	0	0	0	0	0	0	0	0	0	0	0	0	0	0	0	0	0	0	0	0	0	0	0	0	0	0	0	0	0	0	0	0
Streptococcus parasanguinis	0	0	0	0	0	0	0	0	0	0	0	0	0	0	0	0	0	0	0	0	0	0	0	0	0	0	0	0	0	0	0	0	0	0	0	0	0	0	0	0	0	0	0	0	0	0	0	0	0
Coprobacter secundus	0	0	0	0	0	0	0	0	0	0	0	0	0	0	0	0	0	0	0	0	0	0	0	0	0	0	0	0	0	0	0	0	0	0	0	0	0	0	0	0	0	0	0	0	0	0	0	0	0
Campylobacter concisus	0	0	0	0	0	0	0	0	0	0	0	0	0	0	0	0	0	0	0	0	0	0	0	0	0	0	0	0	0	0	0	0	0	0	0	0	0	0	0	0	0	0	0	0	0	0	0	0	0
Clostridium disporicum	0	0	0	0	44	59	44	26	0	0	0	0	0	0	0	0	0	0	0	0	0	0	0	0	0	0	0	0	0	0	0	0	0	0	0	0	0	0	0	0	0	0	0	0	0	0	0	0	0
Prevotella baroniae	0	0	0	0	0	0	0	0	0	0	0	0	0	0	0	0	0	0	0	0	0	0	0	0	0	0	0	0	0	0	0	0	0	0	0	0	0	0	0	0	0	0	0	0	0	0	0	0	0
Prevotella histicola	0	0	0	0	0	0	0	0	0	0	0	0	0	0	0	0	0	0	0	0	0	0	0	0	0	0	0	0	0	0	0	0	0	0	0	0	0	0	0	0	0	0	0	0	0	0	0	0	0
Coprobacillus cateniformis	0	0	0	0	0	0	0	0	0	0	0	0	0	0	0	0	0	0	0	0	0	0	0	0	0	0	0	0	0	0	0	0	0	0	0	0	0	0	0	0	0	0	0	0	0	0	0	0	0
Prevotella buccae	0	0	0	0	0	0	0	0	0	0	0	0	0	0	0	0	0	0	0	0	0	0	0	0	0	0	0	0	0	0	0	0	0	0	0	0	0	0	0	0	0	0	0	0	0	0	0	0	0
Fretibacterium fastidiosum	0	0	0	0	0	0	0	0	0	0	0	0	0	0	0	0	0	0	0	0	0	0	0	0	0	0	0	0	0	0	0	0	0	0	0	0	0	0	0	0	0	0	0	0	0	0	0	0	0
Clostridium isatidis	0	0	0	0	0	0	0	0	0	0	0	0	0	0	0	0	0	0	0	0	0	0	0	0	0	0	0	0	0	0	0	0	0	0	0	0	0	0	0	0	0	0	0	0	0	0	0	0	0
Veillonella parvula	0	0	0	0	0	0	0	0	0	13	0	0	0	0	0	0	0	0	0	0	0	0	0	0	0	0	0	0	0	0	0	0	0	0	0	0	0	0	0	0	0	0	0	0	0	0	0	0	0
Streptococcus cristatus	0	0	0	0	0	0	0	0	0	0	0	0	0	0	0	0	0	0	0	0	0	0	0	0	0	0	0	0	0	0	0	0	0	0	0	0	0	0	0	0	0	0	0	0	0	0	0	0	0
Bifidobacterium adolescentis	0	0	0	0	0	0	0	0	0	0	0	0	0	0	0	0	0	0	0	0	0	0	0	0	0	0	0	0	0	0	0	0	0	0	0	0	0	0	0	0	0	0	0	0	0	0	0	0	0
Butyricimonas paravirosa	0	0	0	0	0	0	0	0	0	0	0	0	0	0	0	0	0	0	0	0	0	0	0	0	0	0	0	0	0	0	0	0	0	0	0	0	0	0	0	0	0	0	0	0	0	0	0	0	0
stercoris	0	0	4	0	0	0	0	0	0	0	0	0	0	0	0	0	0	0	0	0	0	0	0	0	0	0	0	0	0	0	0	0	0	5	9	4	0	0	0	0	0	0	0	0	0	0	0	0	0
Sellimonas faecis	0	0	0	0	0	0	0	0	0	0	0	0	0	0	0	0	0	0	0	0	0	0	19	0	0	7	0	0	0	0	0	0	0	0	0	0	0	0	0	0	0	0	0	0	0	0	0	0	0
Lachnospira catus	0	0	0	0	0	0	0	0	0	0	0	0	0	0	0	0	0	0	0	0	0	0	0	0	0	0	0	0	0	0	0	0	0	0	0	0	0	0	0	0	0	0	0	0	0	0	0	0	0
Treponema maltophilum	0	0	0	0	0	0	0	0	0	0	0	0	0	0	0	0	0	0	0	0	0	0	0	0	0	0	0	0	0	0	0	0	0	0	0	0	0	0	0	0	0	0	0	0	0	0	0	0	0
Catabacter hongkongensis	0	0	0	0	0	0	0	0	0	0	0	0	0	0	0	0	0	0	0	0	0	0	0	0	0	0	0	0	0	0	0	0	0	0	0	0	0	0	0	0	0	0	0	0	0	0	0	16	11
Prevotella veroralis	0	0	0	0	0	0	0	0	0	0	0	0	0	0	0	0	0	0	0	0	0	0	0	0	0	0	0	0	0	0	0	0	0	0	0	0	0	0	0	0	0	0	0	0	0	0	0	0	0
Collinsella tanakaei	0	0	0	0	0	0	0	0	0	0	0	0	0	0	0	0	0	0	0	0	0	0	0	0	0	0	0	0	0	0	0	0	0	0	0	0	0	0	0	0	0	0	0	0	0	0	0	0	0
Dorea formicigenerans	0	0	0	0	0	0	0	0	0	14	8	0	0	0	0	0	0	0	0	0	0	0	0	0	0	0	0	0	0	0	0	0	0	2	1	0	0	0	0	0	0	0	0	0	0	0	0	0	0
Faecalibacterium cf	0	0	0	0	0	0	0	0	12	0	0	19	0	0	0	0	0	0	0	0	0	0	0	0	0	0	0	0	0	0	0	0	0	55	0	67	0	0	0	0	0	0	0	0	0	0	0	0	0
Prevotella timonensis	0	0	0	0	0	0	0	0	0	0	0	0	0	0	0	0	0	0	0	0	0	0	0	0	0	0	0	0	0	0	0	0	0	0	0	0	0	0	0	0	0	0	0	0	0	0	0	0	0
Gemella sanguinis	0	0	0	0	0	0	0	0	0	0	0	0	0	0	0	0	0	0	0	0	0	0	0	0	0	0	0	0	0	0	0	0	0	0	0	0	0	0	0	0	0	0	0	0	0	0	0	0	0
Butyricicoccus desmolans	0	0	0	0	0	0	0	0	0	0	0	0	0	0	0	0	0	0	0	0	0	0	0	0	0	0	0	0	0	0	0	0	0	0	0	0	0	0	0	0	0	0	0	0	0	0	0	0	0
Fusobacterium equinum	0	0	0	0	0	0	0	0	0	0	0	0	0	0	0	0	0	0	0	0	0	0	0	0	0	0	0	0	0	0	0	0	0	0	0	0	0	0	0	0	0	0	0	0	0	0	0	0	0
Lachnospiraceae bacterium	0	0	24	17	0	0	0	0	0	0	0	0	0	0	0	0	0	0	0	0	0	0	0	0	0	0	0	0	0	0	0	0	0	0	0	0	0	0	0	0	0	0	0	0	0	0	0	0	0
Oribacterium asaccharolyticum	0	0	0	0	0	0	0	0	0	0	0	0	0	0	0	0	0	0	0	0	0	0	0	0	0	0	0	0	0	0	0	0	0	0	0	0	0	0	0	0	0	0	0	0	0	0	0	0	0
Lactococcus formosensis	1549	200	112	37	0	0	0	0	0	0	0	0	0	0	0	0	0	0	0	0	0	0	0	0	0	0	0	0	0	0	0	0	0	0	0	0	0	0	0	0	0	0	0	0	0	0	0	0	0
Haemophilus influenzae	0	0	0	3	0	0	0	0	0	0	0	0	0	220	73	0	0	0	0	0	0	0	75	0	78	0	0	0	0	0	0	0	0	0	0	0	0	0	0	0	0	0	0	0	0	0	0	0	0
Lachnoclostridium torques	0	0	0	0	0	0	0	0	0	0	0	0	0	0	0	0	0	0	0	0	0	0	0	0	0	0	0	0	0	0	0	0	0	0	0	0	0	0	1	3	4	0	0	0	0	0	0	0	0
Lactobacillus brevis	0	0	0	0	0	0	0	0	0	0	0	0	0	0	0	0	0	0	0	0	0	0	0	0	0	0	0	0	0	0	0	0	0	0	0	0	0	0	0	0	0	0	0	0	0	0	0	0	0
Slackia piriformis	0	0	0	0	0	0	0	0	0	0	0	0	0	0	0	0	0	0	0	0	0	0	0	0	0	0	0	0	0	0	0	0	0	0	0	0	0	0	0	0	0	0	0	0	0	0	0	0	0
Parasutterella secunda	0	0	0	0	26	37	22	25	0	0	0	0	0	0	0	0	0	0	0	0	0	0	0	0	0	0	0	0	0	0	0	0	0	0	0	0	0	0	0	0	0	0	0	0	0	0	0	0	0
Lactobacillus coleohominis	0	0	0	0	0	0	0	0	0	0	0	0	0	0	0	0	0	0	0	0	0	0	0	0	0	0	0	0	0	0	0	0	0	0	0	0	0	0	0	0	0	0	0	0	0	0	0	0	0
Roseburia faecis	0	0	0	0	30	10	18	21	0	0	0	0	0	0	0	0	0	0	0	0	0	0	0	0	0	0	0	0	0	0	0	0	0	0	0	0	0	0	0	0	0	0	0	0	0	0	0	0	0
Phascolarctobacterium micronuciformis	0	0	0	0	0	0	0	0	0	0	0	0	0	0	0	75	0	0	0	0	0	0	0	0	0	0	0	0	0	0	0	0	0	0	0	0	0	0	0	0	0	0	0	0	0	0	0	0	0
Tissierella praeacuta	0	0	0	0	0	0	0	0	0	0	0	0	0	0	0	0	0	0	0	0	0	0	0	0	0	0	0	0	0	0	0	0	0	0	0	0	0	0	0	0	0	0	0	0	0	0	0	0	0
Lachnoanaerobaculum orale	0	0	0	0	0	0	0	0	0	0	0	0	0	0	0	0	0	0	0	0	0	0	0	0	0	0	0	0	0	0	0	0	0	0	0	0	0	0	0	0	0	0	0	0	0	0	0	0	0
Filifactor alocis	0	0	0	0	0	0	0	0	0	0	0	0	0	0	0	0	0	0	0	0	0	0	0	0	0	0	0	0	0	0	0	0	0	0	0	0	0	0	0	0	0	0	0	0	0	0	0	0	0
Streptococcus dysgalactiae	0	0	0	0	0	0	0	0	0	0	0	0	0	0	0	0	0	0	0	0	0	0	0	0	0	0	0	0	0	0	0	0	0	6	10	0	0	0	0	0	0	0	0	0	0	0	0	0	0
Oxalobacter formigenes	0	0	0	0	0	0	0	0	0	0	0	0	0	0	0	0	0	0	0	0	0	0	0	0	0	0	0	0	0	0	0	0	0	0	0	0	0	0	0	0	0	0	0	0	0	0	0	0	0
Atopobium rimae	0	0	0	0	0	0	0	0	0	0	0	0	0	0	0	0	0	0	0	0	0	0	0	0	0	0	0	0	0	0	0	0	0	0	0	0	0	0	0	0	0	0	0	0	0	0	0	0	0
Mogibacterium diversum	0	0	0	0	0	0	0	0	0	0	0	0	0	0	0	0	0	0	0	0	0	0	0	0	0	0	0	0	0	0	0	0	0	0	0	0	0	0	0	0	0	0	0	0	0	0	0	0	0
Finegoldia magna	0	0	0	0	0	0	0	0	0	0	0	0	0	0	0	0	0	0	0	0	0	0	0	0	0	0	0	0	0	0	0	0	0	0	0	0	0	0	0	0	0	0	0	6	20	0	6	0	0
Veillonella parvula	0	0	0	0	0	0	0	0	0	0	0	0	0	0	0	0	0	0	0	0	0	0	0	0	0	0	0	0	0	0	0	0	0	0	0	0	0	0	0	0	0	0	0	0	0	0	0	0	0
Bacteroides acidifaciens	0	0	0	0	0	0	0	0	0	0	0	0	0	0	0	0	0	0	0	0	0	0	0	0	0	0	0	0	0	0	0	0	0	0	0	0	0	0	0	0	0	0	0	0	0	0	0	0	0
Catonella morbi	0	0	0	0	0	0	0	0	0	0	0	0	0	0	0	0	0	0	0	0	0	0	0	0	0	0	0	0	0	0	0	0	0	0	0	0	0	0	0	0	0	0	0	0	0	0	0	0	0
Anaerosporobacter mobilis	0	0	0	0	0	0	0	0	0	0	0	0	0	0	0	0	0	0	0	0	0	0	0	0	0	0	0	0	0	0	0	0	0	0	0	0	0	0	0	0	0	0	0	0	0	0	0	0	0
Marvinbryantia saccharivorans	0	13	0	0	0	1	1	0	0	0	0	0	0	0	0	0	0	0	0	0	0	0	0	0	0	0	0	0	0	0	0	0	0	3	0	2	0	0	0	0	0	0	0	0	0	0	0	0	0
Moryella indoligenes	0	0	0	0	0	0	0	0	0	0	0	0	0	0	0	0	0	0	0	0	0	0	0	0	0	0	71	7	0	0	0	0	0	0	8	0	0	0	0	0	0	0	0	0	0	0	0	0	0
Slackia isoflavoniconvertens	0	0	0	0	0	0	0	0	0	0	0	0	0	0	0	0	0	0	0	0	0	0	0	0	0	0	0	0	0	0	0	0	0	0	0	0	0	0	0	0	0	0	0	0	0	0	0	0	0
Eisenbergiella massiliensis	0	0	0	0	0	0	0	0	0	0	0	0	0	0	0	0	0	0	0	0	0	0	0	0	0	0	0	0	0	0	0	0	0	0	0	0	0	0	0	0	0	0	0	0	0	0	0	0	0
Gordonibacter pamelaeae	0	0	0	0	0	0	0	0	0	0	0	0	0	0	0	0	0	0	0	0	0	0	0	0	0	0	0	0	0	0	0	0	0	0	0	0	0	0	0	0	0	0	0	0	0	0	0	0	0
Peptoniphilus coxii	0	0	0	0	0	0	0	0	0	0	0	0	0	0	0	0	0	0	0	0	0	0	0	0	0	0	0	0	0	0	0	0	0	0	0	0	0	0	0	0	0	0	0	0	0	0	0	0	0
Anaeroglobus geminatus	0	0	0	0	0	0	0	0	0	0	0	0	0	0	0	0	0	0	0	0	0	0	0	0	0	0	0	0	0	0	0	0	0	0	0	0	0	0	0	0	0	0	0	0	0	0	0	0	0
Campylobacter rectus	0	0	0	0	0	0	0	0	0	0	0	0	0	0	0	0	0	0	0	0	0	0	0	0	0	0	0	0	0	0	0	0	0	0	0	0	0	0	0	0	0	0	0	0	0	0	0	0	0
Blautia glucerasea	0	0	0	0	0	0	0	0	0	0	0	0	0	0	0	0	0	0	0	0	0	0	0	0	0	0	0	0	0	0	0	0	0	0	0	0	0	0	0	0	0	0	0	0	0	0	0	0	0
Treponema socranskii	0	0	0	0	0	0	0	0	0	0	0	0	0	0	0	0	0	0	0	0	0	0	0	0	0	0	0	0	0	0	0	0	0	0	0	0	0	0	0	0	0	0	0	0	0	0	0	0	0
Blautia massiliensis	0	0	9	0	0	0	0	0	0	0	0	0	0	0	0	0	0	4	0	0	8	0	0	0	0	0	0	0	0	0	0	0	0	0	0	13	0	0	0	0	0	0	0	0	0	0	0	0	0
Bacteroides acidifaciens	0	0	0	0	0	0	0	0	0	0	0	0	0	0	0	0	0	0	0	0	0	0	0	0	0	0	0	0	0	0	0	0	0	0	0	0	0	0	0	0	0	0	0	0	0	0	0	0	0
UBA1819	0	0	0	3	0	0	0	0	0	0	0	0	0	0	0	0	0	0	0	0	0	0	0	0	0	0	3	0	0	0	0	0	0	0	0	0	0	0	0	0	0	0	0	0	0	0	0	0	0
Lachnoclostridium wexlerae	0	0	0	0	0	0	0	0	0	0	0	0	0	0	0	0	0	0	0	0	0	0	0	0	0	0	0	0	0	0	0	0	0	0	0	0	0	0	0	0	0	0	0	0	0	0	0	0	0
Phocaeicola abscessus	0	0	0	0	0	0	0	0	0	0	0	0	0	0	0	0	0	0	0	0	0	0	0	0	0	0	0	0	0	0	0	0	0	0	0	0	0	0	0	0	0	0	0	0	0	0	0	0	0
Lachnospira pectinoschiza	0	0	0	0	0	0	0	0	0	0	0	0	0	0	0	0	0	0	0	0	0	0	0	0	0	0	0	0	0	0	0	0	0	0	0	0	0	0	0	0	0	0	0	0	0	0	0	0	0
Leptotrichia wadei	0	0	0	0	0	0	0	0	0	0	0	0	0	0	0	0	0	0	0	0	0	0	0	0	0	0	0	0	0	0	0	0	0	0	0	0	0	0	0	0	0	0	0	0	0	0	0	0	0
Prevotella aurantiaca	0	0	0	0	0	0	0	0	0	0	0	0	0	0	0	0	0	0	0	0	0	0	0	0	0	0	0	0	0	0	0	0	0	0	0	0	0	0	0	0	0	0	0	0	0	0	0	0	0
Blautia schinkii	0	0	0	0	0	0	0	0	0	0	0	0	0	0	0	0	0	0	0	0	0	0	0	0	0	0	11	10	0	0	0	0	0	0	0	0	0	0	0	0	0	0	0	0	0	0	0	0	0
Aggregatibacter segnis	0	0	0	0	0	0	0	0	0	0	0	0	0	0	0	0	0	0	0	0	0	0	0	0	0	0	0	0	0	0	0	0	0	0	0	0	0	0	0	0	0	0	0	0	0	0	0	0	0
Selenomonas bovis	0	0	0	0	0	0	0	0	0	0	0	0	0	0	0	0	0	0	0	0	0	0	0	0	0	0	0	0	0	0	0	0	0	0	0	0	0	0	0	0	0	0	0	0	0	0	0	0	0
Romboutsia timonensis	0	0	0	0	0	0	0	0	0	0	0	0	0	0	0	0	0	0	0	0	0	0	0	0	0	0	0	0	0	0	0	0	0	0	0	0	0	0	0	0	0	0	0	0	0	0	0	0	0
Porphyromonas catoniae	0	0	0	0	0	0	0	0	0	0	0	0	0	0	0	0	0	0	0	0	0	0	0	0	0	0	0	0	0	0	0	0	0	0	0	0	0	0	0	0	0	0	0	0	0	0	0	0	0
Prevotella fusca	0	0	0	0	0	0	0	0	0	0	0	0	0	0	0	0	0	0	0	0	0	0	0	0	0	0	0	0	0	0	0	0	0	0	0	0	0	0	0	0	0	0	0	0	0	0	0	0	0
Oscillibacter ruminantium	0	0	0	0	0	0	0	0	0	0	0	0	0	0	0	0	0	0	0	0	0	0	0	0	0	0	0	0	0	0	0	0	0	0	0	0	0	0	0	2	0	0	0	0	0	0	0	0	0
Desulfovibrio fairfieldensis	0	0	0	0	0	0	0	0	0	0	0	0	0	0	0	0	0	0	0	0	0	0	0	0	0	0	0	0	0	0	0	0	0	0	0	0	0	0	0	0	0	0	0	0	0	0	0	0	0
Collinsella bouchesdurhonensis	0	0	0	0	0	0	0	0	0	0	0	0	0	0	0	0	0	0	0	0	0	0	0	0	0	0	0	0	0	0	0	0	0	7	0	0	0	0	0	0	0	0	0	0	0	0	0	0	0
Intestinimonas massiliensis	0	0	0	0	0	0	0	0	0	0	0	0	0	0	0	0	0	0	0	0	0	0	0	0	0	0	0	0	0	0	0	0	0	0	0	0	0	0	2	8	0	0	0	0	0	0	0	0	0
Lachnospiraceae lactaris	0	0	0	0	0	0	0	0	0	0	0	0	0	0	0	0	0	0	0	0	0	0	0	0	0	0	0	0	0	0	0	0	0	0	0	0	0	0	0	0	0	0	0	0	0	0	0	0	0
Roseburia intestinalis	0	0	0	0	0	1	0	0	0	0	0	0	0	0	0	0	0	0	0	0	0	0	0	0	0	0	0	0	0	0	0	0	0	0	0	0	0	0	0	0	0	0	0	0	0	0	0	0	0
Catenibacterium mitsuokai	0	0	0	0	0	0	0	0	0	0	0	0	0	0	0	0	0	0	0	0	0	0	0	0	0	0	0	0	0	0	0	0	0	0	0	0	0	0	0	0	0	0	0	0	0	0	0	0	0
Desulfovibrio desulfuricans	0	0	0	0	0	0	0	0	0	0	0	0	0	0	0	0	0	0	0	0	0	0	0	0	0	0	0	0	0	0	0	0	0	0	0	0	0	0	0	0	0	0	0	0	0	0	0	0	0
Negativicoccus succinicivorans	0	0	0	0	0	0	0	0	0	0	0	0	0	0	0	0	0	0	0	0	0	0	0	0	0	0	0	0	0	0	0	0	0	0	0	0	0	0	0	0	0	0	0	0	0	0	0	0	0
Coprococcus comes	0	0	0	0	0	0	0	0	0	0	0	0	0	0	0	0	0	0	0	0	0	0	0	0	0	0	0	0	0	0	0	0	0	0	0	0	0	0	0	0	0	0	0	0	0	0	0	0	0
Slackia exigua	0	0	0	0	0	0	0	0	0	0	0	0	0	0	0	0	0	0	0	0	0	0	0	0	0	0	0	0	0	0	0	0	0	0	0	0	0	0	0	0	0	0	0	3	4	0	0	0	0
Olsenella uli	0	0	0	0	0	0	0	0	0	0	0	0	0	0	0	0	0	0	0	0	0	0	0	0	0	0	0	0	0	0	0	0	0	0	0	0	0	0	0	0	0	0	0	0	0	0	0	0	0
Marvinbryantia stercoris	0	0	0	0	0	0	0	0	0	0	0	0	0	0	0	0	0	0	0	0	0	0	0	0	0	0	0	0	0	0	0	0	0	0	0	0	0	0	0	0	0	0	0	0	0	0	0	0	0
Blautia massiliensis	0	0	0	0	0	1	0	0	1	0	0	0	0	0	0	0	0	0	0	0	9	0	0	0	0	0	0	0	0	0	0	0	0	0	0	0	0	0	0	0	0	0	0	0	0	0	0	0	13
Blautia coccoides	0	0	0	0	0	0	0	0	0	0	0	0	0	0	0	0	0	0	0	0	0	0	0	0	0	0	0	0	0	0	0	0	0	0	0	0	0	0	0	0	0	0	0	0	0	0	0	0	0
Dorea genus_check	0	0	0	0	0	0	1	0	0	0	0	0	0	0	0	0	0	0	0	22	0	16	0	0	0	0	0	0	0	0	0	0	0	4	0	0	0	0	0	1	0	0	0	0	0	0	0	0	0
Blautia genus_check3	0	0	0	0	0	0	0	0	0	0	0	0	0	0	0	0	0	0	0	0	0	0	0	0	0	0	2	0	0	0	8	0	0	0	0	0	0	0	0	0	0	0	0	0	0	0	0	0	0
Treponema pectinovorum	0	0	0	0	0	0	0	0	0	0	0	0	0	0	0	0	0	0	0	0	0	0	0	0	0	0	0	0	0	0	0	0	0	0	0	0	0	0	0	0	0	0	0	0	0	0	0	0	0
Alistipes massiliensis	0	19	0	0	0	0	0	0	0	0	0	0	0	0	0	0	0	0	0	0	0	0	0	0	0	0	0	0	0	0	0	0	0	0	0	0	0	0	0	0	0	0	0	0	0	0	0	0	0
Lachnoclostridium genus_check	0	0	0	0	0	0	0	0	0	0	2	0	0	0	0	0	0	0	0	0	0	0	0	0	0	0	0	0	0	0	0	0	0	0	0	0	0	0	0	0	0	0	0	0	0	0	0	0	6
Alistipes finegoldii	0	0	4	0	0	0	0	0	0	0	0	0	0	0	0	0	0	0	0	0	0	0	0	0	0	0	0	0	0	0	0	0	0	0	0	0	0	0	0	0	0	0	0	0	0	0	0	0	0
Bacteroides acidifaciens	0	0	0	0	0	0	0	0	0	0	0	0	0	0	0	0	0	0	0	0	0	0	0	0	0	0	5	0	0	0	0	0	0	0	23	10	16	0	0	0	0	0	0	0	0	0	0	0	0
Alistipes finegoldii	0	0	2	0	0	0	0	0	0	0	0	0	0	0	0	0	0	0	0	0	0	0	0	0	0	0	0	0	0	0	0	0	0	0	0	0	0	0	0	0	0	9	0	0	0	0	0	0	0
Slackia aerofaciens	0	0	0	0	0	0	0	0	0	0	0	0	0	0	0	0	0	0	0	0	0	0	0	0	0	0	0	0	0	0	0	0	0	2	5	8	11	0	0	0	0	0	0	0	0	0	0	0	0
Agathobacter luti	0	0	0	0	0	0	0	0	1	0	0	0	0	0	0	0	0	0	0	0	0	0	0	0	0	0	0	0	0	0	0	0	0	0	0	0	0	0	0	0	0	0	0	0	0	0	0	0	0
Clostridium botulinum	0	0	0	0	0	0	0	0	0	0	0	0	0	0	0	0	0	0	0	0	0	0	0	0	0	0	0	0	0	0	0	0	0	0	0	0	0	0	0	0	0	0	0	0	0	0	0	0	0
Eisenbergiella tayi	0	0	0	0	0	0	0	0	0	0	0	0	0	0	0	0	4	0	4	0	0	0	0	0	0	0	0	0	2	0	0	0	0	0	0	0	0	0	0	0	0	0	0	0	0	0	0	0	0
Negativibacillus bromii	0	0	0	0	0	0	0	0	0	0	0	0	0	0	0	0	0	0	0	0	0	0	0	0	0	0	0	0	0	0	0	0	0	0	3	0	0	0	0	0	0	0	0	0	0	0	0	0	0
massiliensis	0	0	0	0	0	0	0	0	0	0	0	0	0	0	0	0	0	0	0	0	0	0	0	0	0	0	0	0	0	0	0	0	0	0	0	0	0	0	0	0	0	0	0	0	0	0	0	0	0
Anaerococcus lactolyticus	0	0	0	0	0	0	0	0	0	0	0	0	0	0	0	0	0	0	0	0	0	0	0	0	0	0	0	0	0	0	0	0	0	0	0	0	0	0	0	0	0	0	0	0	0	0	0	0	0
stercoris	0	0	0	0	0	0	0	0	0	0	0	0	0	0	0	0	0	0	0	0	0	0	0	0	0	0	0	0	0	0	0	0	0	0	0	0	0	0	0	0	0	0	0	0	0	0	0	0	0
Tyzzerella torques	0	0	0	0	0	0	0	0	0	0	0	0	0	0	0	0	0	0	0	0	0	0	0	0	0	0	0	0	0	0	0	0	0	0	0	1	0	0	0	0	0	0	0	0	0	0	0	0	0
Bacteroides acidifaciens	0	0	0	0	0	0	0	0	0	0	0	0	0	0	0	0	0	0	0	0	0	0	0	0	0	0	0	0	0	0	0	0	0	0	0	0	0	0	0	0	0	0	0	0	0	0	0	0	0
Ruminococcaceae bromii	0	0	0	0	0	0	0	0	0	0	0	0	0	0	0	0	0	0	0	0	0	0	0	0	0	0	0	0	0	0	0	0	0	0	0	4	0	0	0	0	0	0	0	0	0	0	0	0	0
Phocea massiliensis	0	0	0	0	0	0	0	0	0	0	0	0	0	0	0	0	0	0	0	0	0	0	0	0	0	0	0	0	0	0	0	0	0	0	0	0	0	0	0	0	0	0	0	0	0	0	0	0	0
bromii	0	0	0	0	0	0	8	1	0	0	0	0	0	0	0	0	0	0	0	0	7	0	0	0	0	0	0	0	0	0	0	0	0	0	0	0	0	0	0	0	0	0	0	0	0	0	0	0	0
saccharivorans	0	0	0	0	0	0	0	0	0	0	0	0	0	0	0	0	0	0	0	0	0	0	0	0	0	0	0	0	0	0	0	0	0	0	0	0	0	0	0	0	0	0	0	0	0	0	0	0	0
Streptococcus cristatus	0	0	0	0	0	0	0	0	0	0	0	0	0	0	0	0	0	0	0	0	0	0	0	0	0	0	0	0	0	0	0	0	0	0	0	0	0	0	0	0	0	0	0	0	0	0	0	0	0
Holdemania filiformis	0	0	0	0	0	0	0	0	0	0	0	0	0	0	0	0	0	0	0	0	0	9	0	0	0	0	0	0	0	0	0	0	0	0	0	0	0	0	0	0	0	0	0	0	0	0	0	0	0
Lachnospira torques	0	0	0	0	0	0	0	0	0	0	0	0	0	0	0	0	0	0	0	0	0	0	0	0	0	0	0	0	0	0	0	0	0	0	0	0	0	0	0	0	0	0	0	0	0	0	0	0	0
Paraprevotella xylaniphila	0	0	0	0	0	0	0	0	0	0	0	0	0	0	0	0	0	0	0	0	0	0	0	0	0	0	0	0	0	0	0	0	0	0	0	0	0	0	0	0	0	0	0	0	0	0	0	0	0
Alistipes shahii	0	0	0	0	0	0	0	0	0	0	0	0	0	0	0	0	0	0	0	0	0	0	0	0	0	0	0	0	0	0	0	0	0	0	0	0	0	0	0	0	0	0	0	0	0	0	0	0	0
Subdoligranulum genus_chec	0	0	0	0	0	0	0	0	0	0	0	0	0	0	0	0	0	0	0	0	0	0	10	0	28	0	0	0	0	4	0	0	3	0	0	0	0	0	0	0	0	0	0	0	0	0	0	0	0
Peptococcus niger	0	0	0	0	0	0	0	0	0	0	0	0	0	0	0	0	0	0	0	0	0	0	0	0	0	0	0	0	0	0	0	0	0	0	0	0	0	0	0	0	0	0	0	0	0	0	0	0	0
Mogibacterium diversum	0	0	0	0	0	0	0	0	0	0	0	0	0	0	0	0	0	0	0	0	0	0	0	0	0	0	0	0	0	0	0	0	0	0	0	0	0	11	1	5	3	0	0	4	8	0	0	0	0
Veillonella parvula	0	0	0	0	0	0	0	0	0	0	0	0	0	0	0	0	0	0	0	0	0	0	0	0	0	0	0	0	0	0	0	0	0	0	0	0	0	0	0	0	0	0	0	0	0	0	0	0	0
Dielma massiliensis	0	0	0	0	0	0	0	0	0	0	0	0	0	0	0	0	0	0	0	0	0	0	0	0	0	0	0	0	0	0	0	0	0	0	0	0	0	0	0	0	0	0	0	0	0	0	0	0	0
Blautia wexlerae	0	0	0	0	0	0	0	0	0	0	0	0	0	0	0	0	0	0	0	38	0	0	0	0	0	0	0	0	0	0	0	0	0	0	0	0	0	0	0	0	0	0	0	0	0	0	6	0	0
Coprococcus eligens	0	0	0	0	0	0	0	0	0	0	0	0	0	0	0	0	0	0	0	0	3	0	0	0	0	0	0	0	0	0	0	0	0	0	0	0	0	0	0	0	0	20	0	0	0	0	0	0	0
Streptococcus albilineans	0	0	0	0	0	0	0	0	0	0	0	0	0	0	0	0	0	0	0	0	0	0	0	0	0	0	0	0	0	0	0	0	0	0	0	0	0	0	0	0	0	0	0	0	0	0	0	0	0
Veillonella tobetsuensis	0	0	0	0	0	0	0	0	0	0	0	0	0	0	0	0	0	0	0	0	0	0	0	0	0	0	0	0	0	0	0	0	0	0	0	0	0	0	0	0	0	0	0	0	0	0	0	0	0
Ruminiclostridium bromii	0	0	1	0	0	0	3	0	1	0	0	0	0	0	0	0	0	0	0	0	0	0	0	0	0	0	0	0	0	0	0	0	0	4	0	0	24	0	0	0	0	0	0	0	0	0	0	0	0
Coprococcus torques	0	0	0	0	0	0	0	0	0	0	0	0	0	0	0	0	0	0	0	0	0	0	0	0	0	0	0	0	0	0	0	0	0	0	0	0	0	0	0	0	0	0	0	0	0	0	0	0	0
Alistipes massiliensis	0	0	0	0	0	0	0	0	7	0	0	8	0	0	0	0	0	6	0	0	9	0	0	0	0	0	0	0	0	0	0	0	0	0	0	0	0	0	0	0	0	0	0	0	0	0	0	0	0
Streptococcus cristatus	0	0	0	0	0	0	0	0	0	0	0	0	0	0	0	0	0	0	0	0	0	0	0	0	0	0	0	0	0	0	0	0	0	0	0	0	0	0	0	0	0	0	0	0	0	0	0	0	0
Coprococcus eligens	0	0	0	0	0	0	0	0	0	0	0	0	0	0	0	0	0	0	0	0	0	0	0	0	0	0	0	0	0	0	0	0	0	0	0	0	0	0	0	0	0	0	0	0	0	0	0	0	0
obeum	0	0	0	0	0	0	0	0	0	0	0	0	0	0	0	0	0	0	0	0	0	0	0	0	0	0	0	0	0	0	0	0	0	0	0	0	0	0	0	0	0	0	0	0	0	0	0	0	0
Lachnoclostridium pacaense	0	0	0	0	0	0	0	0	0	0	0	0	0	0	0	0	0	0	0	0	0	0	0	0	0	0	0	0	0	0	0	0	0	0	0	0	0	0	0	0	0	0	0	0	0	0	0	0	0
Alistipes finegoldii	0	13	0	0	0	0	0	0	0	0	0	0	0	0	0	0	0	0	0	0	0	0	0	0	0	0	0	0	0	0	0	0	0	0	0	0	0	0	0	0	0	0	0	0	0	0	0	0	0
Escherichia aerogenes/albertii/asburiae/boydii/cloacae/coli/diversa/dysenteriae/fergusonii/flexneri/freundii/granulomatis/hormaechei/intermedia/ludwigii/marcescens/oryzae/oxytoca/pneumoniae/quasipneumoniae/radicincitans/rubidaea/schubertii/simiae/sonnei/variicola/vulneris	0	0	0	0	0	0	0	0	0	0	0	0	0	0	0	0	0	0	0	0	0	0	0	0	0	0	0	0	0	0	0	0	0	0	0	0	0	0	0	0	0	0	0	0	0	0	0	0	0
Phascolarctobacterium	0	0	0	0	0	0	0	0	0	0	0	0	0	0	0	0	0	0	0	0	0	0	19	0	0	0	0	0	0	0	0	0	0	0	0	0	0	0	0	0	0	0	0	0	0	0	0	0	0
Dorea longicatena	0	19	0	0	0	0	0	0	0	0	0	0	0	0	0	0	0	0	0	0	0	0	0	0	0	0	0	0	0	0	0	0	0	0	0	0	0	0	0	0	0	14	0	0	0	0	0	0	0
Roseburia faecis	0	0	0	0	0	0	0	0	0	0	0	0	0	0	0	0	0	0	0	0	0	0	0	0	0	0	0	0	0	0	0	0	0	0	0	0	0	0	0	0	0	0	0	0	0	0	0	0	0
Holdemania genus_check	0	0	0	0	0	0	0	0	0	0	0	0	0	0	0	0	0	0	0	0	0	0	0	0	0	0	0	5	0	0	0	0	0	0	0	0	0	0	0	0	0	0	0	0	0	0	0	0	0
Pygmaiobacter genus_check	0	0	0	0	0	0	0	0	0	0	0	0	0	0	0	0	0	0	0	0	0	0	0	0	0	0	0	0	0	0	0	0	0	0	0	0	0	0	0	0	0	0	0	0	0	0	0	0	0
Streptococcus sanguinis	0	0	0	0	0	0	0	0	0	0	0	0	0	0	0	0	0	0	0	0	0	0	0	0	0	0	0	0	0	0	0	0	0	0	0	0	0	0	0	0	0	0	0	0	0	0	0	0	0
Selenomonas	0	0	0	0	0	0	0	0	0	0	0	0	0	0	0	0	0	0	0	0	0	0	0	0	0	0	0	0	0	0	0	0	0	0	0	0	0	0	0	0	0	0	0	0	0	0	0	0	0
Alistipes finegoldii	10	0	0	0	0	0	0	0	0	0	0	0	0	0	0	0	0	0	0	0	0	6	0	0	0	0	0	0	0	0	0	0	0	0	0	1	0	0	0	0	0	0	0	0	0	0	0	0	0
Tyzzerella_4 genus_check	0	0	0	0	0	0	0	0	0	0	0	0	0	0	0	0	0	0	0	0	0	0	0	0	0	0	0	0	0	0	0	0	0	0	0	0	0	0	0	0	0	0	0	0	0	0	0	0	0
Alistipes finegoldii	0	0	0	0	0	0	0	0	0	0	0	0	0	0	0	0	0	0	0	0	0	0	0	0	0	0	0	0	0	0	0	0	0	0	0	0	0	0	0	0	0	0	0	0	0	0	0	0	8
Roseburia	0	11	1	0	0	0	0	0	0	0	0	0	0	0	0	0	0	0	0	0	0	0	0	0	0	0	0	0	1	0	0	0	0	0	0	0	0	0	0	0	0	0	0	0	0	0	0	0	0
Blautia faecis	15	11	0	0	0	0	0	0	0	0	0	0	0	0	0	0	0	0	0	27	0	0	0	0	0	0	0	0	0	0	0	0	0	0	0	0	0	0	0	0	0	0	0	0	0	0	0	0	0
Megasphaera genus_check	0	0	0	0	0	0	0	0	0	0	0	0	0	0	0	0	0	0	0	0	0	0	0	0	0	0	0	0	0	0	0	0	0	0	0	0	0	0	0	0	0	0	0	0	0	0	0	0	0
Parabacteroides distasonis	0	0	0	0	0	0	0	0	4	0	0	3	0	0	0	0	0	0	0	0	0	0	0	0	0	0	0	0	0	0	0	0	0	0	0	0	0	0	0	0	2	0	0	0	0	0	0	0	0
Enorma timonensis	0	0	0	0	0	0	0	0	0	0	0	0	0	0	0	0	0	0	0	0	0	0	0	0	0	0	0	0	0	0	0	0	0	0	0	0	0	0	0	0	0	0	0	0	0	0	0	0	0
Blautia luti	0	0	0	0	0	0	0	0	0	0	0	0	0	0	0	0	0	0	0	0	0	0	0	0	0	0	0	0	0	0	0	0	0	0	0	0	0	0	0	0	0	0	0	0	0	0	0	0	0
Alistipes obesi	0	0	0	0	0	0	0	0	0	0	0	0	0	0	0	0	0	0	0	0	0	0	0	0	0	0	0	0	0	0	0	0	0	0	0	0	0	0	0	0	0	0	0	0	0	0	0	0	0
Anaerostipes catus	0	0	0	0	0	0	0	2	0	0	0	0	0	0	0	0	0	0	0	0	0	0	0	0	0	0	0	0	0	0	0	0	0	0	0	0	0	0	0	0	0	0	0	0	0	0	0	0	0
Fournierella genus_check	0	0	0	0	0	0	0	0	0	0	0	0	0	0	0	0	0	0	0	0	0	0	0	0	0	0	0	0	0	0	0	0	0	0	0	0	0	0	0	0	0	0	0	0	0	0	0	0	0
Enorma massiliensis	0	0	0	0	0	0	0	0	0	0	0	0	0	0	0	0	0	0	0	0	0	0	0	0	0	0	0	0	0	0	0	0	0	0	0	0	0	0	0	0	0	0	0	0	0	0	0	0	0
Lachnospira genus_check	0	0	0	0	0	0	0	0	0	0	0	0	0	0	0	0	0	1	0	0	0	0	0	0	0	0	0	0	0	0	0	0	0	0	0	0	0	0	0	0	0	0	0	0	0	0	0	0	0
Ruminococcaceae	0	0	0	0	0	4	0	0	0	0	0	0	0	0	0	0	0	0	0	0	0	0	0	0	0	0	0	0	0	0	0	0	0	0	0	0	0	0	0	0	0	0	0	0	0	0	0	0	0
Butyricimonas synergistica	0	0	0	0	0	0	0	0	0	0	0	0	0	0	0	0	0	0	0	0	0	0	0	0	0	0	0	0	0	0	0	0	0	13	0	0	0	0	0	0	0	0	0	0	0	0	0	0	0
Eisenbergiella genus_check	0	0	0	0	0	0	0	0	0	0	0	0	0	0	0	0	0	0	0	0	0	0	0	0	0	0	0	0	0	0	0	0	0	0	0	0	0	0	0	0	0	0	0	0	0	0	0	0	0
Streptococcus anginosus	0	0	0	0	0	0	0	0	0	0	0	0	0	0	0	0	0	0	0	0	0	0	0	0	0	0	0	0	0	0	0	0	0	0	0	0	0	0	0	0	0	0	0	0	0	0	0	0	0
Escherichia	0	0	0	0	0	0	0	0	0	0	0	0	0	0	0	0	0	0	0	0	0	0	0	0	0	0	0	0	0	0	0	0	0	0	0	0	0	0	0	0	0	0	0	0	0	0	0	0	2
Anaerostipes genus_check	0	0	0	0	0	0	0	0	0	0	0	0	0	0	0	0	0	0	0	0	5	16	0	0	0	0	0	0	0	0	0	0	0	0	0	0	0	0	0	0	0	0	0	0	0	0	0	0	0
Subdoligranulum genus_check	0	0	0	0	0	0	0	0	0	0	0	0	0	0	0	0	0	0	0	0	0	0	0	0	0	0	0	0	0	0	0	0	0	0	0	0	0	0	0	0	0	0	0	0	0	0	0	0	0
Roseburia genus_check	0	0	0	0	0	0	0	0	0	0	0	0	0	0	0	0	3	0	0	0	0	0	0	0	0	0	0	0	0	0	0	0	0	0	0	0	0	0	0	0	0	0	0	0	0	0	0	0	0
Faecalitalea genus_check	0	0	0	0	0	0	0	0	0	0	0	0	0	0	0	0	0	0	0	0	0	0	0	0	0	0	0	0	0	0	0	0	0	0	0	0	0	0	0	0	0	0	0	0	0	0	0	0	0
Slackia aerofaciens	0	0	0	0	0	0	0	0	0	0	0	0	0	0	0	0	0	0	0	0	0	0	0	0	0	0	0	0	0	0	0	0	0	0	0	0	0	0	0	0	0	0	0	0	0	0	0	0	0
Ruminococcaceae	0	0	0	0	0	0	0	0	0	0	0	0	0	0	0	0	0	0	0	0	0	0	0	0	0	0	0	0	0	0	0	0	0	0	0	0	0	0	0	0	0	0	0	0	0	0	0	0	0
Clostridium	0	0	0	0	0	0	0	0	0	0	0	0	0	0	0	0	0	0	0	0	0	0	0	0	0	0	0	0	0	0	0	0	0	0	0	0	0	0	0	0	0	0	0	0	0	0	0	0	0
Ruminiclostridium bicirculans	0	0	0	0	0	0	0	0	0	0	0	0	0	0	0	0	0	0	0	0	0	0	0	0	0	0	0	0	0	0	0	0	0	0	0	0	0	0	0	0	0	0	0	0	0	0	0	0	0
Holdemania massiliensis	0	0	0	0	0	0	0	0	0	0	0	2	0	0	0	0	0	0	0	0	0	0	0	0	0	0	0	0	0	0	0	0	0	0	0	0	0	0	0	0	0	0	0	0	0	0	0	0	0
Bacteroides massiliensis	0	0	0	0	0	0	0	0	0	0	0	0	0	0	0	0	0	0	0	0	0	0	0	0	0	0	0	0	0	0	0	0	0	0	0	0	0	0	0	0	0	0	0	0	0	0	0	0	0
Pseudoramibacter alactolyticus	0	0	0	0	0	0	0	0	0	0	0	0	0	0	0	0	0	0	0	0	0	0	0	0	0	0	0	0	0	0	0	0	0	0	0	0	0	0	0	0	0	0	0	0	0	0	0	0	0
Clostridium	0	0	0	0	0	0	0	0	0	0	0	0	0	0	15	0	0	0	0	0	0	0	0	0	0	0	0	0	0	0	0	0	0	0	0	0	0	0	0	0	0	0	0	0	0	0	0	0	0
Streptococcus anginosus	0	0	0	0	0	0	0	0	0	0	0	0	0	0	0	0	0	0	0	0	0	0	0	0	0	0	0	0	0	0	0	1	0	0	0	0	0	0	0	0	0	0	0	0	0	0	0	0	0
Parabacteroides distasonis	0	0	0	0	0	0	0	0	0	0	0	0	0	0	20	0	0	0	0	0	0	0	0	0	0	0	0	0	0	0	0	0	0	0	0	0	0	0	0	0	0	0	0	0	0	0	0	0	0
Pseudomonas aerogenes/aeruginosa/agglomerans/albertii/alcaligenes/alcaliphila/amalonaticus/ananatis/anguilliseptica/aphidicola/asburiae/ascorbata/beijingensis/billingiae/bongori/boydii/braakii/brenneri/bugandensis/cancerogenus/citrea/citronellolis/cloacae/coffeiphila/coli/condimenti/cowanii/cryocrescens/cypripedii/dacicola/davisae/delhiensis/denitrificans/dispersa/dublinensis/dysenteriae/enteroco…	0	0	0	0	0	0	0	0	0	0	0	0	0	0	0	0	0	0	0	0	0	0	0	0	0	0	0	0	0	0	0	0	0	0	0	0	0	0	0	0	0	0	0	0	0	0	0	0	0
Streptococcus sanguinis	0	0	0	0	0	0	0	0	0	0	0	0	0	0	0	0	0	0	0	0	0	0	0	0	0	0	0	0	0	0	0	0	0	0	0	0	0	0	0	0	0	0	0	0	0	0	0	0	11
Streptococcus thermophilus	0	0	0	0	0	0	0	0	0	0	0	0	0	0	0	0	0	0	0	0	0	0	0	0	0	0	0	0	0	0	0	0	0	0	0	0	0	0	0	0	0	0	0	0	0	0	0	0	0
DTU089 genus_check	0	0	2	1	0	0	0	0	0	0	0	0	0	0	0	0	0	0	0	0	0	0	0	0	0	0	0	0	0	0	0	0	0	0	0	0	0	0	0	0	0	0	0	0	0	0	0	0	0
Faecalibacterium cf.	0	0	0	0	0	0	0	0	0	0	0	0	0	0	0	0	0	0	0	0	0	0	0	0	0	0	0	0	0	0	0	0	0	0	0	0	0	0	0	0	0	0	0	0	3	0	0	0	0
Lactobacillus brevis	0	0	0	0	0	0	0	0	0	0	0	0	0	0	0	0	0	0	0	0	0	0	0	0	0	0	0	0	0	0	0	0	0	0	0	0	0	0	0	0	0	0	0	0	0	0	0	0	0
Ruminococcus massiliensis	0	0	0	0	0	0	0	0	0	0	0	0	0	0	0	0	0	0	0	0	0	0	0	0	0	0	0	0	0	0	0	0	0	0	0	0	0	0	0	0	0	0	0	0	0	0	0	0	0
[truncated: 181 more columns]

## Sheet: Gao
Supplementary Table 3. Species-level ASV table for Gao dataset.
	SRR5460318	SRR5460316	SRR5460314	SRR5460312	SRR5460310	SRR5460308	SRR5460306	SRR5460304	SRR5460302	SRR5460300	SRR5460427	SRR5460425	SRR5460423	SRR5460421	SRR5460419	SRR5460417	SRR5460415	SRR5460413	SRR5460411	SRR5460409	SRR5460407	SRR5460405	SRR5460403	SRR5460401	SRR5460399	SRR5460397	SRR5460395	SRR5460393	SRR5460391	SRR5460389	SRR5460387	SRR5460385	SRR5460383	SRR5460381	SRR5460379	SRR5460377	SRR5460375	SRR5460373	SRR5460371	SRR5460369	SRR5460367	SRR5460365	SRR5460363	SRR5460361	SRR5460359	SRR5460357	SRR5460355	SRR5460353	SRR5460351
Bacteroides dorei	0	55	1378	662	1443	48	0	0	0	6	0	0	0	810	720	0	0	0	0	2872	0	0	2128	0	0	1269	214	0	243	0	2303	0	0	0	0	0	0	0	0	0	0	0	214	0	0	2873	0	772	0
Fusobacterium mortiferum	0	0	0	1063	0	0	0	0	0	0	2840	0	103	0	0	1087	0	0	0	0	0	0	0	0	1386	1046	0	0	200	0	0	4262	0	0	0	0	0	0	0	0	0	0	0	0	0	0	1640	626	0
Bacteroides vulgatus	495	1647	0	1162	0	0	1411	0	1739	0	2565	25	58	517	0	132	843	455	270	0	1744	1670	105	0	71	1134	0	735	1027	1943	0	94	0	17	3828	0	94	4897	0	125	81	521	105	282	0	1104	146	0	2643
Bacteroides plebeius	0	0	0	0	0	0	0	0	0	0	0	0	0	0	0	0	0	48	0	0	0	1318	0	0	31	335	0	106	0	0	0	0	0	1	114	140	0	0	0	28	0	0	3232	782	0	0	97	346	417
Prevotella intermedia	3754	0	31	9	0	75	0	0	0	6685	0	0	0	0	0	80	0	0	828	0	8	0	5	0	0	0	0	848	785	0	0	0	0	0	55	0	0	0	0	21	0	0	0	0	0	0	0	0	0
Prevotella stercorea	0	0	0	0	0	0	0	0	0	0	0	0	0	0	0	0	0	3040	0	0	0	0	0	0	2672	0	1101	0	0	0	0	0	0	6115	0	0	0	0	0	0	0	0	0	750	0	0	23	0	0
Fusobacterium varium	0	0	0	0	0	0	0	0	0	0	0	891	265	0	5162	0	0	0	1086	901	0	0	0	472	0	0	0	0	215	0	0	50	0	0	1999	0	574	0	0	0	0	836	0	0	0	0	0	0	0
Faecalibacterium CM04-06	10	0	64	268	220	0	71	0	0	0	0	0	0	0	234	0	0	326	159	0	1142	526	0	0	37	0	49	58	149	1286	1416	233	0	0	51	114	0	0	0	151	292	0	42	1245	0	464	105	0	1061
Fusobacterium nucleatum	137	3312	0	287	183	0	200	0	0	0	414	77	4585	352	66	0	0	58	0	81	285	0	0	0	329	27	2445	0	455	22	0	0	1123	86	148	4312	0	0	0	1625	225	1505	1061	426	0	789	650	313	10
Peptostreptococcus stomatis	76	23	7	41	540	0	14	0	0	381	0	1027	391	0	0	62	0	70	720	0	0	445	181	0	249	10	186	161	286	116	129	200	33	62	42	434	239	0	0	96	151	186	0	112	0	260	830	717	64
Tyzzerella nexilis	0	0	0	1290	0	0	0	0	0	76	0	0	0	0	13	0	0	0	0	670	0	0	0	0	0	0	0	0	19	0	0	102	2876	11	80	0	0	0	0	0	339	0	0	14	0	394	0	0	102
Parabacteroides merdae	7	28	0	0	41	0	483	6984	143	0	71	0	6	55	13	0	0	97	0	0	44	267	329	0	0	391	0	23	75	77	78	6	0	0	0	0	0	0	0	15	0	56	31	16	0	10	0	10	32
Bacteroides caccae	47	164	72	757	84	0	0	0	80	9	0	0	9	0	0	0	556	35	0	724	247	104	770	0	409	32	0	0	0	572	203	128	0	0	0	31	0	0	0	0	0	122	0	0	0	0	0	34	0
Parvimonas micra	0	379	12	0	1198	0	200	43	0	8	0	3118	783	0	0	16	0	4	193	36	0	368	20	0	357	48	235	60	194	21	0	670	0	14	55	1185	1424	0	0	158	0	28	67	70	0	9	226	332	39
Odoribacter splanchnicus	171	58	126	217	116	0	0	0	1556	0	0	0	0	0	0	0	0	28	89	0	173	73	677	0	54	332	0	18	47	115	752	285	0	12	89	12	0	32	0	178	0	14	0	11	0	108	8	35	0
Erysipelatoclostridium ramosum	7	0	0	42	19	0	52	0	0	19	693	0	9	0	787	0	19	11	10	159	0	0	46	0	29	0	21	0	11	0	0	33	0	0	42	14	80	48	0	0	453	35	0	0	0	493	8	14	126
Faecalibacterium prausnitzii	22	50	180	44	45	319	77	0	0	14	0	0	0	0	0	111	0	1161	0	0	339	0	0	0	51	149	0	338	37	40	152	0	0	0	0	0	0	109	0	915	0	0	49	1972	0	50	365	460	0
Bacteroides uniformis	161	434	570	394	24	0	261	0	107	0	66	0	0	0	15	0	352	38	0	147	861	406	302	0	89	174	0	325	199	335	286	16	362	0	51	26	53	152	0	40	0	38	62	42	0	81	25	18	368
Bacteroides massiliensis	282	856	0	49	0	271	0	0	472	0	0	0	52	0	0	0	732	59	728	0	0	0	0	0	0	0	0	856	246	0	674	0	0	0	0	0	0	0	0	26	0	41	0	44	0	0	91	0	0
Fusobacterium ulcerans	0	0	118	14	0	0	0	0	0	0	0	228	0	0	158	0	0	0	0	1631	0	0	0	0	0	0	0	0	0	46	0	0	1687	6	0	0	0	0	0	0	0	0	0	0	0	110	0	181	0
Haemophilus influenzae	0	0	0	0	0	0	0	0	0	0	0	0	0	0	0	6251	0	0	0	0	0	0	0	0	0	0	0	0	0	0	0	0	0	0	0	0	0	0	0	0	0	0	0	0	0	0	0	0	0
Alistipes putredinis	31	146	547	89	14	0	177	0	37	0	0	0	0	352	0	0	688	10	67	0	373	205	78	0	66	541	0	18	47	187	116	0	0	0	0	25	0	0	0	25	0	25	0	40	0	0	16	20	0
Prevotella copri	0	0	0	0	0	0	2942	0	0	0	0	0	0	0	0	0	0	0	0	0	0	0	0	0	0	0	0	0	0	0	0	0	0	0	0	0	0	0	0	0	19	0	0	0	0	0	0	0	0
Carnobacterium maltaromaticum	0	11	0	39	0	360	0	370	28	19	25	0	14	865	28	0	25	14	13	51	157	41	57	2093	243	28	0	34	31	59	0	5	0	8	462	62	174	146	335	34	130	0	205	107	3151	75	103	0	26
Ruminococcaceae bacterium	93	46	117	0	1489	0	304	0	245	0	0	0	0	0	0	0	202	67	0	0	108	0	50	0	0	380	0	105	0	0	0	0	0	20	0	0	0	0	0	223	107	0	11	116	0	0	241	9	0
Phascolarctobacterium faecium	23	104	145	111	136	88	343	0	0	0	152	0	14	0	144	0	41	111	49	112	34	35	25	0	0	47	0	61	93	274	100	22	0	2	42	0	88	0	0	54	14	0	51	89	0	0	52	0	191
Roseburia hominis	0	0	0	24	0	0	0	0	0	0	0	0	0	0	0	0	0	321	43	0	0	0	0	0	0	104	0	0	0	0	0	0	0	0	0	0	0	109	0	28	0	0	0	40	0	0	0	0	0
Parabacteroides distasonis	60	46	1395	122	0	5036	326	0	460	44	173	0	20	0	149	13	961	36	50	50	0	0	593	0	60	67	10	123	55	283	484	24	0	0	0	75	188	390	0	111	0	33	691	0	0	325	15	18	530
Ruminococcus bromii	0	0	849	0	0	0	333	0	0	0	0	0	0	0	0	0	55	18	46	0	221	112	0	0	0	26	0	0	0	225	21	0	0	0	0	0	0	0	0	0	0	0	0	95	0	10	0	0	30
Fusobacterium periodonticum	0	0	1234	0	56	0	0	0	0	0	0	0	0	0	0	54	0	0	148	67	0	0	0	0	0	0	0	615	0	0	0	860	0	0	0	0	0	0	0	0	0	0	0	0	0	0	594	2344	0
Clostridioides difficile	0	0	0	0	0	0	0	0	0	0	0	0	0	0	0	0	0	0	0	0	0	0	603	0	0	0	0	0	0	0	0	0	89	0	0	0	16	0	3088	0	0	0	0	0	0	0	0	0	306
Dorea longicatena	0	25	39	22	84	0	22	0	0	0	0	0	0	0	192	36	0	365	30	0	32	85	0	0	0	105	0	0	27	136	0	0	0	0	0	0	284	407	0	174	0	0	71	235	0	69	97	28	10
Bacteroides coprocola	0	0	0	0	0	0	0	0	0	0	0	0	23	0	0	0	0	0	1207	0	0	0	0	0	0	505	0	0	0	8	0	0	0	0	0	0	0	0	0	0	0	0	0	0	0	0	391	53	0
Aggregatibacter segnis	0	0	0	24	0	0	0	0	0	0	0	0	0	0	0	0	0	0	1493	0	0	0	0	0	403	13	0	0	0	0	0	352	14	0	0	0	572	0	0	0	54	0	0	72	0	0	19	0	0
Blautia obeum	17	11	30	72	82	0	47	0	0	0	94	0	24	133	53	15	12	120	26	7	114	0	0	0	0	271	0	49	101	140	15	0	0	0	0	0	0	194	0	0	0	0	72	65	0	133	31	20	120
Dialister pneumosintes	35	0	0	6	0	0	0	0	0	314	0	102	7	0	0	58	0	7	68	15	0	232	0	0	23	4	105	108	142	0	25	41	0	48	0	0	12	120	0	247	9	8	34	15	0	0	526	0	0
Bacteroides salyersiae	157	0	0	248	0	0	0	0	284	0	0	497	0	0	0	0	160	0	9	0	0	130	0	0	0	11	0	72	0	0	489	231	0	0	0	0	0	0	0	111	0	563	38	0	0	0	286	0	0
Eikenella corrodens	0	52	0	0	0	0	79	0	0	160	0	0	0	0	0	0	0	39	12	0	0	10	0	0	0	0	0	0	2496	0	0	0	14	0	0	0	0	0	0	0	0	0	52	0	0	6	0	23	0
Porphyromonas gingivalis	707	56	0	0	0	34	0	0	0	0	0	0	0	0	14	0	0	0	0	0	0	0	0	0	23	0	0	0	0	175	0	0	0	0	0	0	2951	0	29	0	17	0	0	0	0	0	0	0	0
Peptostreptococcus anaerobius	0	0	29	0	0	0	0	0	0	0	3	0	0	0	0	30	4	556	91	6	297	0	0	0	0	0	0	0	0	0	371	0	410	0	0	0	0	0	0	0	1669	38	0	0	0	0	0	0	0
Bacteroides nordii	73	49	0	268	0	0	77	0	0	130	0	1138	34	0	0	0	0	0	0	0	0	71	1116	0	34	0	0	0	37	52	0	0	0	16	0	0	27	434	0	0	67	311	0	0	0	0	0	62	64
Flavonifractor plautii	12	18	99	0	0	0	38	0	0	9	48	0	12	0	35	0	52	0	25	101	0	30	187	0	0	36	0	13	0	59	20	0	43	21	0	0	0	71	0	28	0	185	0	29	0	22	0	51	9
Porphyromonas endodontalis	88	210	14	0	0	0	0	0	0	0	355	0	0	0	0	0	0	0	0	0	0	0	0	0	6	0	0	0	0	0	0	0	0	0	0	0	0	0	0	350	0	348	0	0	0	0	0	0	0
Selenomonas sputigena	305	0	0	0	107	0	0	0	0	60	0	546	0	32	0	0	0	0	0	0	0	0	0	81	0	0	0	507	0	0	0	0	15	159	0	0	0	0	0	998	746	50	0	32	0	30	173	0	0
Parabacteroides gordonii	14	0	0	0	0	0	0	0	938	0	0	0	0	0	15	0	0	0	0	0	0	0	0	0	0	0	0	0	0	0	0	0	295	0	0	0	0	0	0	0	0	0	0	0	0	0	0	0	0
Enhydrobacter aerosaccus	0	0	0	0	0	75	0	39	0	0	6	0	0	183	0	0	3	5	0	21	38	8	17	495	54	27	0	0	11	142	7	0	0	0	165	9	14	19	282	0	19	0	83	47	954	19	30	0	0
Roseburia inulinivorans	41	0	0	0	110	0	58	0	0	0	0	0	0	627	0	0	0	0	79	0	0	0	0	0	191	43	0	103	37	157	0	0	0	119	0	0	0	0	0	43	0	0	0	54	0	0	0	68	0
Bacteroides thetaiotaomicron	0	0	0	0	0	0	0	0	0	0	120	0	0	0	0	0	957	0	0	0	0	0	0	0	0	0	0	0	0	0	0	0	0	0	0	0	0	0	0	0	0	0	0	0	0	0	0	0	0
Bacteroides stercoris	0	0	0	0	0	0	0	0	0	0	0	0	0	0	0	0	0	0	159	0	0	0	16	0	0	0	0	0	0	0	0	43	0	0	0	59	0	0	0	0	0	43	0	0	0	0	0	0	0
Escherichia coli	0	0	0	0	0	0	0	0	0	0	0	0	0	0	0	0	0	0	0	0	0	0	0	0	0	0	3350	0	0	0	0	0	93	0	0	0	0	0	0	0	1143	0	0	0	0	0	0	0	0
Prevotella oralis	2	0	0	0	0	0	0	0	0	0	0	0	0	0	0	0	0	0	0	0	0	658	0	0	0	0	0	0	0	0	0	0	0	0	0	1318	0	0	0	0	0	0	0	0	0	0	87	0	0
Butyricimonas virosa	12	11	0	0	0	0	71	0	149	0	0	0	8	0	0	0	644	0	0	0	0	0	37	0	103	0	0	0	0	51	0	0	0	0	0	23	0	0	0	26	0	19	22	0	0	0	0	0	0
Dorea formicigenerans	10	50	27	0	0	0	60	0	0	0	48	0	0	0	0	0	0	105	0	0	32	47	0	0	120	50	0	22	41	0	0	0	0	2	0	20	0	0	0	74	0	9	0	59	0	0	70	34	0
Butyricicoccus faecihominis	5	20	16	0	44	0	16	0	0	0	0	62	148	0	20	6	5	30	0	0	36	0	11	0	71	68	0	0	0	0	0	27	0	0	38	40	0	48	0	0	99	0	33	52	0	45	31	88	157
Sutterella parvirubra	0	0	0	0	0	0	0	0	0	0	0	0	0	0	0	0	0	0	0	0	0	0	0	0	0	55	0	0	269	0	0	114	0	0	0	0	0	0	0	0	0	0	0	0	0	0	0	0	0
Bacteroides intestinalis	11	16	465	0	0	0	0	0	42	0	0	0	0	0	0	0	46	0	0	8	0	0	0	0	0	0	0	0	0	0	36	0	0	0	0	0	0	0	0	0	0	0	0	0	0	0	0	0	0
Pyramidobacter piscolens	102	0	0	17	0	34	0	0	20	18	0	0	0	0	0	0	985	0	0	0	0	0	0	0	0	0	0	0	4	0	0	0	0	15	0	0	0	0	0	0	0	0	0	0	0	0	2	0	0
Collinsella aerofaciens	7	7	0	0	79	0	0	0	0	0	59	0	0	0	0	0	0	0	0	0	0	0	0	0	0	0	0	5	34	64	0	0	0	0	0	0	345	0	0	165	71	33	0	0	0	25	43	0	0
Porphyromonas pasteri	0	0	0	0	0	0	0	0	0	0	0	0	0	0	0	0	3	0	0	0	0	0	0	403	0	0	0	0	0	4	0	0	0	0	0	15	0	0	0	9	0	0	0	0	0	0	9	0	0
Hungatella hathewayi	0	0	0	0	0	0	0	0	25	4	27	0	600	0	32	0	0	0	0	0	0	0	0	0	66	0	14	0	37	0	92	0	0	0	0	21	0	0	0	120	682	0	0	0	0	100	19	280	0
Bacteroides ovatus	0	0	36	77	0	0	0	0	0	0	0	0	0	0	0	0	24	0	0	0	0	0	0	0	0	0	80	0	0	0	0	0	0	0	0	0	0	0	0	383	332	0	119	0	0	154	0	0	0
Akkermansia muciniphila	2	0	0	91	0	726	1	0	724	20	0	0	0	0	0	0	101	0	0	95	0	0	0	0	0	0	0	0	8	0	0	0	0	0	0	0	0	67	0	0	0	0	0	0	0	0	0	0	0
Megamonas funiformis	0	0	0	0	0	0	0	0	0	0	0	0	0	0	0	0	0	171	0	0	293	298	0	0	0	0	0	0	0	0	0	0	0	0	0	0	153	0	0	0	0	0	0	0	0	0	0	0	0
Blautia faecis	0	14	19	86	72	0	50	0	0	0	26	0	0	0	0	0	0	45	24	0	0	0	21	0	0	29	0	31	41	22	0	0	0	0	0	0	0	25	0	0	0	0	0	45	0	39	0	0	19
Coprococcus comes	0	20	27	0	24	0	0	0	0	0	0	0	0	0	0	0	0	118	0	0	0	37	0	0	29	89	0	0	30	0	0	0	0	0	0	0	0	176	0	59	0	0	0	47	0	0	0	0	0
Pseudomonas orientalis	0	0	0	0	0	0	0	0	0	0	0	0	0	101	0	0	0	0	0	0	0	0	0	115	0	0	0	0	0	114	0	0	0	0	258	0	0	0	0	0	0	0	110	0	0	0	0	0	0
Alloprevotella tannerae	10	0	0	19	215	0	0	0	0	0	0	0	0	0	8	0	0	0	0	0	0	521	0	0	0	0	109	0	0	0	0	0	0	0	0	0	0	0	0	475	0	0	0	0	0	0	0	0	0
Peptostreptococcus russellii	0	0	0	0	0	0	0	0	0	0	0	0	0	0	0	0	0	0	0	0	0	0	0	0	0	0	0	0	0	0	0	0	0	0	0	0	0	0	0	26	0	1103	0	0	0	0	0	0	0
Fusicatenibacter saccharivorans	0	11	38	0	0	0	0	0	0	0	0	0	0	96	0	15	0	31	0	0	0	0	0	0	0	0	0	0	0	55	0	0	0	0	0	0	0	0	0	32	0	0	0	115	0	0	0	0	0
Bacillus cereus	0	0	0	0	0	0	0	0	0	0	0	0	0	0	0	0	0	0	0	0	0	0	0	0	0	0	0	0	0	0	0	0	0	0	0	0	0	99	0	0	0	0	0	0	0	0	0	0	0
Blautia wexlerae	0	18	0	0	0	0	0	0	0	0	32	0	0	0	0	0	0	173	0	0	0	25	0	0	0	0	0	0	0	51	0	0	30	0	0	0	0	70	0	0	0	0	0	86	0	69	75	0	0
Treponema vincentii	0	0	0	0	0	0	0	0	0	0	0	0	0	0	0	0	0	0	0	0	0	0	0	0	0	0	0	0	0	0	0	0	0	469	0	0	0	0	0	0	0	0	92	0	0	0	108	0	0
Prevotella veroralis	0	0	0	0	1225	0	0	0	0	0	0	0	0	0	0	0	0	0	0	0	0	0	0	253	0	0	0	0	0	0	0	0	0	0	0	0	0	0	0	0	0	0	0	0	0	0	0	0	0
Veillonella parvula	0	0	0	0	0	0	0	0	0	0	0	0	0	0	0	0	0	0	0	0	0	0	0	0	0	0	0	0	0	0	0	0	0	0	0	0	0	0	0	0	97	0	0	0	0	0	0	0	1420
Dialister invisus	275	0	5	0	0	0	0	0	0	0	6	0	0	0	0	0	0	0	0	0	52	0	0	0	0	0	0	0	0	0	0	0	0	0	0	0	0	0	0	208	0	0	0	0	0	16	0	0	0
Eisenbergiella massiliensis	0	0	0	0	0	0	0	0	0	0	0	0	0	0	0	0	294	0	0	5	14	0	19	0	0	0	0	0	0	0	138	0	0	0	0	0	0	0	0	0	0	0	0	0	0	0	0	0	7
Morganella morganii	0	0	0	0	0	0	0	0	0	0	0	0	0	0	0	0	0	0	0	30	0	0	0	0	100	0	0	0	0	0	0	0	231	0	0	0	0	0	0	0	0	0	0	0	0	0	0	0	0
Holdemanella biformis	0	0	0	0	0	0	0	0	0	0	0	0	0	0	0	0	0	0	5	0	0	0	49	0	0	0	0	0	0	0	14	0	0	0	0	0	0	0	0	0	0	0	0	0	0	0	95	190	0
Megasphaera micronuciformis	0	0	0	0	0	0	0	0	0	0	0	0	0	0	0	0	0	0	0	0	0	0	0	0	0	0	0	0	0	0	0	0	0	0	0	0	192	0	0	0	0	0	0	0	0	0	0	0	0
Anaerostipes hadrus	0	17	11	0	14	0	38	0	0	0	13	0	15	0	20	0	0	58	13	8	50	0	0	0	0	0	0	0	0	0	0	0	0	0	0	0	0	0	0	0	0	0	0	0	0	28	0	0	12
Phascolarctobacterium succinatutens	0	0	0	0	0	0	0	0	0	0	0	0	0	0	0	0	0	0	0	0	0	0	0	0	34	0	0	0	0	0	0	0	0	0	0	0	0	0	0	0	0	0	0	0	0	0	0	144	0
Haemophilus parainfluenzae	0	0	26	0	0	0	3	0	0	0	22	0	0	0	0	0	0	38	0	39	0	0	0	0	0	0	14	32	0	41	0	0	0	0	0	7	0	4	0	0	0	0	0	16	0	0	0	0	9
Parabacteroides goldsteinii	0	0	54	41	0	0	0	0	405	7	0	0	0	0	0	0	0	0	0	0	0	0	31	0	0	11	0	0	0	0	0	0	0	0	0	8	0	0	0	0	0	0	0	0	0	0	0	0	0
Eggerthella lenta	10	6	0	0	8	95	0	0	0	5	0	0	35	0	13	0	6	0	3	0	24	11	51	0	9	6	0	0	0	37	11	0	7	0	0	0	0	12	0	0	0	8	0	0	0	13	0	0	0
Oscillibacter ruminantium	44	0	0	13	0	0	0	0	0	0	0	105	0	0	0	0	0	0	0	0	0	0	0	0	0	0	0	0	0	0	0	0	191	155	0	0	0	0	0	172	0	0	0	0	0	0	0	0	0
Blautia hansenii	0	0	0	0	0	0	0	0	0	0	0	0	0	0	0	0	0	0	7	0	0	182	0	0	0	0	0	0	59	0	0	0	0	0	0	0	0	0	0	0	0	0	0	0	182	0	0	0	0
Bacteroides fragilis	0	0	0	0	0	0	0	0	0	0	0	0	0	0	0	0	0	0	0	0	0	0	0	0	0	0	0	0	0	0	0	0	0	24	0	0	0	0	0	0	0	0	0	0	0	0	0	0	0
Coprococcus catus	7	0	0	0	0	0	0	0	0	0	0	0	0	0	0	0	10	42	0	33	181	0	0	0	0	0	0	0	0	18	0	0	0	0	0	0	0	120	0	0	0	0	0	0	0	0	0	0	0
Alistipes shahii	11	22	0	0	43	0	0	0	18	0	0	0	0	0	0	0	33	0	14	0	0	25	0	0	0	61	0	0	0	99	48	0	0	0	0	0	0	0	0	16	0	0	0	0	0	0	0	0	0
Blautia stercoris	0	0	0	0	0	0	0	0	0	0	0	0	0	0	0	0	0	0	0	0	0	0	0	0	0	0	0	0	0	0	0	0	0	0	0	0	0	0	0	68	0	0	0	0	0	0	30	0	0
Bilophila wadsworthia	0	6	0	0	0	0	0	0	38	0	0	0	77	0	0	0	21	3	0	38	0	19	0	0	49	0	0	0	9	24	0	0	25	0	0	0	0	0	0	0	0	25	0	0	121	0	0	0	9
Intestinibacter bartlettii	0	0	5	0	0	0	12	0	42	0	55	0	4	0	0	0	23	21	25	5	130	0	0	0	0	0	0	0	0	33	0	0	0	0	0	0	0	0	0	0	0	0	0	260	0	0	0	0	56
Prevotella nigrescens	0	0	0	0	0	0	0	0	0	0	30	34	0	0	0	0	0	14	0	0	0	0	0	334	0	0	52	0	0	0	0	0	0	80	0	0	0	0	0	0	657	45	103	0	0	0	189	0	0
Lachnospira pectinoschiza	0	0	0	0	0	0	21	0	0	0	0	0	0	0	0	0	0	0	0	0	26	0	0	0	0	0	0	0	0	0	0	0	0	0	0	0	0	0	0	0	0	0	0	24	0	0	0	11	0
Sutterella wadsworthensis	0	0	0	0	0	0	0	0	7	0	0	0	0	0	0	61	0	0	0	0	229	0	0	173	83	24	0	0	0	0	0	0	0	10	0	0	0	0	0	0	0	0	0	0	0	0	70	0	0
Streptococcus parauberis	0	0	0	19	0	61	0	52	0	0	3	0	0	0	0	0	5	0	0	0	18	5	3	276	14	2	0	0	0	6	0	0	0	0	21	17	14	22	47	0	0	0	0	6	348	5	0	0	0
Enterococcus faecium	0	0	0	0	0	0	0	0	0	0	0	0	0	0	65	0	0	0	0	0	0	0	0	0	0	0	0	0	0	0	0	0	0	0	0	0	0	0	3964	0	0	0	0	0	0	0	0	0	0
Negativibacillus massiliensis	0	9	0	0	0	0	0	0	0	0	0	0	0	0	0	0	0	0	0	0	0	0	0	0	0	152	0	0	0	0	39	0	0	0	0	0	0	0	0	10	0	0	0	0	0	0	0	0	0
Butyricimonas faecihominis	0	0	0	0	0	0	0	0	0	0	0	0	0	0	0	0	0	0	0	0	0	0	0	0	0	0	0	32	0	277	0	0	0	0	0	0	0	39	0	0	0	0	0	0	0	0	0	0	0
Leptotrichia trevisanii	0	0	0	0	0	0	0	0	0	0	0	0	0	0	0	0	0	0	46	0	0	22	0	0	0	0	0	0	22	0	0	0	0	0	0	0	0	0	0	92	0	0	0	0	0	0	0	597	0
Mitsuokella multacida	0	0	0	0	0	0	0	0	0	0	0	0	0	0	0	0	0	0	14	0	0	0	0	0	20	0	0	0	0	0	0	0	0	0	0	0	0	0	0	0	0	672	0	0	0	0	0	0	0
Treponema medium	311	0	0	0	17	0	0	0	0	0	0	40	0	0	0	0	0	0	0	0	0	0	0	0	0	0	0	0	0	0	0	0	0	0	0	0	0	0	0	67	0	0	0	0	0	0	0	0	0
Cutibacterium acnes	0	0	0	0	0	0	0	0	0	0	0	0	0	352	0	0	0	0	0	0	0	0	0	0	0	0	0	0	0	0	0	0	0	0	0	0	0	0	0	0	0	0	0	0	0	0	0	0	0
Prevotella pallens	0	0	0	0	0	0	0	0	0	0	0	0	459	0	0	0	0	0	0	0	0	0	0	0	0	0	0	0	0	0	0	0	0	0	0	0	0	0	0	0	0	0	0	0	0	0	0	0	0
Campylobacter ureolyticus	0	0	0	0	0	0	0	0	0	0	0	0	0	0	0	0	0	0	0	0	0	0	0	0	0	0	0	0	63	0	0	0	0	129	0	0	0	0	0	0	0	68	0	0	0	0	0	0	0
Roseburia faecis	0	0	69	0	0	0	40	0	0	0	0	0	0	0	0	0	0	0	0	0	0	0	0	0	0	0	0	0	0	68	0	0	0	0	0	0	0	0	0	0	0	12	0	0	0	0	0	0	0
Lactobacillus agilis	0	0	0	0	0	0	0	0	0	0	0	0	0	0	0	0	0	0	0	0	0	0	0	0	0	0	0	0	0	0	0	0	0	0	0	0	0	0	0	0	0	0	0	0	0	0	0	0	0
Prevotella melaninogenica	0	0	0	0	0	0	0	0	0	0	0	0	0	0	0	0	0	0	0	0	0	0	0	472	0	0	0	0	0	17	0	0	0	0	0	0	0	0	0	0	0	0	0	0	0	0	0	0	0
Roseburia intestinalis	0	0	0	0	80	0	0	0	0	0	0	0	0	0	0	0	0	0	137	0	0	0	0	0	0	0	0	65	69	0	0	0	0	0	0	0	0	0	0	0	0	0	0	0	0	15	43	0	0
Treponema maltophilum	111	0	0	0	0	0	0	0	0	0	0	0	0	0	0	0	0	0	4	0	0	0	0	0	0	0	0	330	0	0	0	0	0	47	0	0	0	0	0	0	0	0	0	0	0	0	143	0	0
Anaerococcus lactolyticus	0	0	0	0	0	0	0	0	0	0	0	0	0	0	0	0	0	0	0	0	0	0	0	0	0	0	0	0	0	0	0	0	0	0	0	0	0	0	0	0	0	0	0	0	0	0	0	0	0
Fusobacterium necrophorum	0	0	0	0	0	0	0	0	0	0	0	0	0	160	0	0	3	0	0	0	0	0	0	541	31	0	0	0	0	0	0	0	0	0	97	10	0	0	0	0	0	0	25	0	985	0	0	0	0
Filifactor alocis	161	0	22	0	0	0	0	0	0	0	0	37	0	0	0	0	0	0	0	0	0	0	0	0	0	0	0	0	0	0	0	0	0	0	0	0	0	0	0	0	0	0	0	0	0	0	87	0	0
Parabacteroides faecis	0	0	0	0	0	0	0	0	0	0	0	0	0	0	0	0	0	0	0	0	0	0	0	0	0	0	0	0	0	0	0	0	0	0	0	0	0	0	0	0	0	0	0	0	0	0	0	0	0
Oribacterium sinus	0	0	0	0	0	0	0	0	0	0	0	0	0	0	0	0	0	0	0	0	0	0	0	0	0	0	0	0	0	0	0	0	0	0	0	0	0	0	0	0	0	0	0	0	0	0	0	0	0
Skermanella aerolata	0	0	0	0	0	0	0	0	0	0	0	0	0	2110	0	0	0	0	0	0	0	0	0	0	0	0	0	121	0	0	0	0	0	0	0	0	0	2	0	0	0	0	0	0	0	0	0	0	0
Patulibacter minatonensis	0	0	0	0	0	0	0	0	0	0	10	0	0	0	0	0	0	0	0	0	0	0	0	0	0	0	0	747	0	0	0	0	0	0	0	0	0	0	0	0	0	0	0	0	0	0	0	0	0
Selenomonas infelix	11	0	0	0	0	0	0	0	0	0	0	0	0	0	0	0	0	7	0	0	0	0	0	0	0	0	0	51	0	0	0	0	28	0	0	0	0	0	0	36	417	0	0	0	0	80	0	0	0
Clostridium paraputrificum	0	0	0	0	0	0	0	0	0	0	22	0	0	0	0	0	6	0	0	0	0	0	0	0	0	0	0	0	0	0	0	0	29	0	0	0	0	0	0	0	0	0	0	74	0	0	0	0	62
Blautia massiliensis	0	0	0	0	0	0	0	0	0	0	0	0	0	0	0	0	3	26	0	0	0	0	0	0	43	7	0	0	0	43	0	0	0	0	0	0	0	0	0	0	0	0	22	0	0	0	0	0	0
Prevotella nanceiensis	0	0	0	0	0	0	0	0	0	0	0	0	264	0	0	0	0	0	0	0	0	0	0	0	0	0	0	0	0	0	0	0	0	0	0	0	0	0	0	0	0	0	0	0	0	0	0	0	0
Clostridium cadaveris	0	0	0	0	0	0	0	0	0	0	0	0	0	0	0	0	0	0	0	0	0	0	0	0	0	0	0	0	0	0	0	228	0	0	0	0	0	0	0	0	0	0	0	0	0	0	0	0	0
Bacteroides coprophilus	0	0	0	0	0	0	0	0	0	0	0	0	0	0	0	0	0	0	0	0	0	0	0	0	0	0	0	0	0	228	0	0	0	0	0	0	0	0	0	0	0	0	0	0	0	0	0	0	0
Coprobacter fastidiosus	0	0	0	0	0	0	0	0	8	0	0	0	0	0	0	0	0	0	0	0	433	0	0	0	0	0	0	0	0	0	0	0	0	0	0	0	0	0	0	0	0	0	0	0	0	0	0	57	0
Bifidobacterium bifidum	0	0	0	0	0	0	16	0	0	0	0	0	0	0	0	0	0	8	0	0	116	0	0	0	0	0	0	0	0	112	0	0	0	0	0	0	356	0	53	0	0	27	0	0	0	0	0	0	0
Fretibacterium fastidiosum	0	0	0	0	0	0	0	0	0	0	0	0	0	0	11	0	0	0	0	9	0	0	0	0	0	0	0	204	0	0	0	0	0	118	0	0	0	0	0	7	0	0	0	0	0	0	23	0	0
Megamonas hypermegale	0	0	0	0	0	0	0	0	0	0	0	0	0	0	0	0	0	0	0	0	0	0	0	0	0	0	0	0	0	0	0	0	0	0	0	0	0	0	0	0	0	0	0	0	0	0	0	0	0
Alistipes finegoldii	6	8	0	110	0	0	0	0	68	0	0	0	0	0	0	0	0	0	0	0	0	0	39	0	0	0	0	0	0	0	0	0	0	0	0	0	0	0	0	11	0	0	0	0	0	0	0	0	3
Cloacibacterium normanense	0	0	0	0	0	0	0	0	0	0	0	0	0	0	0	0	3	0	0	0	0	0	0	0	29	0	0	0	0	0	0	0	0	0	0	0	0	0	0	0	0	0	13	0	0	0	0	0	0
Brochothrix thermosphacta	0	12	0	41	0	299	0	305	15	10	0	0	0	0	0	0	0	0	0	0	0	0	0	0	0	0	0	0	0	0	0	0	0	0	0	0	0	0	0	0	0	0	0	0	0	0	0	0	0
Clostridium butyricum	0	0	0	0	0	0	0	0	0	0	0	0	0	0	0	0	0	0	0	0	0	0	0	0	0	0	0	0	0	0	0	0	309	0	0	0	0	0	0	24	0	0	0	0	0	0	0	0	0
Prevotella conceptionensis	0	0	0	0	0	0	0	0	0	0	0	0	0	0	0	0	0	0	0	0	0	0	0	0	0	0	0	0	0	0	0	0	0	0	0	0	0	0	0	0	0	0	713	0	0	0	0	0	0
Parasutterella secunda	0	0	99	0	0	0	0	0	0	0	0	0	0	0	0	0	0	0	0	0	0	0	0	0	0	0	0	0	0	36	0	0	0	0	0	0	0	0	0	0	0	0	0	0	0	0	0	0	0
Turicibacter sanguinis	3	0	0	0	0	0	0	0	0	0	0	0	0	0	0	0	0	0	0	0	0	0	0	0	0	174	0	0	0	0	0	0	0	0	0	0	0	0	0	0	0	0	0	77	0	0	0	0	0
Bacteroides clarus	0	0	0	0	0	0	0	0	13	0	0	0	0	0	0	0	0	0	0	41	0	0	0	0	0	10	0	0	0	0	0	0	0	68	0	7	0	0	0	0	0	0	0	0	0	0	0	0	0
Eisenbergiella tayi	0	0	0	0	0	0	0	0	36	0	0	0	0	0	0	0	0	0	0	0	0	0	0	0	0	16	0	0	0	31	0	0	0	0	0	0	0	0	0	0	0	0	0	0	0	0	0	0	0
Parabacteroides johnsonii	0	0	0	0	0	0	91	0	0	0	0	0	0	0	0	0	0	0	0	0	0	0	0	0	0	0	0	0	0	0	0	0	0	0	0	10	0	0	0	0	0	0	0	0	0	0	0	0	0
Haemophilus haemolyticus	0	0	0	0	0	0	0	0	0	0	0	0	0	0	0	0	0	0	0	0	0	8	0	0	0	0	0	621	0	21	0	0	0	0	0	0	0	0	0	0	0	0	0	82	0	0	0	37	0
Anaerococcus mediterraneensis	0	0	0	0	0	0	0	0	0	0	0	0	0	0	0	0	0	0	0	0	0	0	0	0	0	0	0	0	0	0	0	0	0	0	0	0	0	0	0	0	0	292	0	0	0	0	0	0	0
Coprobacter secundus	0	0	0	0	0	0	0	0	0	0	0	0	0	0	0	0	0	0	0	0	0	0	0	0	0	0	0	0	0	0	0	0	0	0	0	3	0	0	0	0	0	42	0	0	0	0	0	0	0
Corynebacterium durum	0	0	0	0	0	0	0	0	0	0	0	0	0	82	0	0	0	0	0	0	0	0	0	0	0	0	0	0	0	0	0	0	0	0	47	0	0	0	0	0	0	0	0	0	0	0	0	0	0
Clostridium perfringens	0	0	0	165	0	0	0	0	0	0	0	0	0	0	9	0	0	0	0	0	0	0	0	0	0	0	0	0	0	0	0	0	0	0	0	0	0	0	0	0	0	0	98	0	0	0	0	0	0
Anoxybacillus flavithermus	0	0	0	0	0	0	0	0	0	0	0	0	0	114	0	0	0	0	0	0	0	0	0	495	49	0	0	0	0	0	0	0	0	0	0	0	0	0	76	0	9	0	0	0	0	0	0	0	0
Desulfovibrio fairfieldensis	24	0	0	0	0	0	0	0	0	0	0	0	0	0	0	0	0	0	0	0	0	0	0	0	0	0	0	0	0	0	0	0	0	86	0	0	0	0	0	0	0	0	0	0	0	0	0	0	0
Treponema denticola	0	0	0	0	0	0	0	0	0	0	0	0	0	0	0	0	0	0	0	0	0	0	0	0	0	0	0	0	0	0	0	0	0	0	0	0	0	0	0	0	0	249	0	0	0	0	0	0	0
Ruminococcus bicirculans	0	0	10	0	35	0	0	0	0	0	0	0	0	0	0	0	0	0	0	0	0	0	0	0	0	0	0	40	0	0	0	0	0	0	0	0	0	0	0	0	0	0	0	76	0	0	0	0	0
Neomicrococcus lactis	0	0	0	0	0	0	0	0	0	0	0	0	0	0	0	0	5	0	0	0	40	0	0	0	0	0	0	0	0	0	0	0	0	0	0	0	0	20	0	6	0	0	0	0	0	0	0	0	0
Chryseobacterium anthropi	0	0	0	0	0	0	0	0	0	0	0	0	0	307	0	0	0	0	0	2	0	0	0	0	0	0	0	0	0	0	0	0	0	0	0	0	0	0	0	0	0	0	45	0	0	0	0	0	0
Parasutterella excrementihominis	0	0	0	0	0	0	0	0	0	0	0	0	0	0	0	0	0	0	0	0	0	0	12	0	0	0	0	0	0	0	0	0	0	0	0	0	0	0	0	0	0	0	0	0	0	0	0	0	0
Robinsoniella peoriensis	0	0	0	0	0	0	0	0	0	0	0	0	0	0	0	0	0	0	0	0	0	0	0	0	0	0	0	0	0	0	0	0	0	0	0	0	0	0	0	0	0	0	0	0	0	0	0	0	0
Bacteroides eggerthii	0	0	0	0	0	0	0	0	204	0	0	0	0	0	0	0	0	16	0	0	0	0	0	0	0	0	0	0	0	0	0	0	0	0	0	0	0	0	0	0	0	0	0	0	0	0	0	0	0
Actinomyces odontolyticus	1	0	0	0	0	0	0	0	2	0	0	0	0	0	0	0	0	0	0	3	0	0	0	138	0	0	0	0	0	0	0	0	0	0	13	0	10	0	0	0	45	0	0	6	0	0	0	0	0
Alistipes indistinctus	0	0	11	0	0	0	11	0	8	0	0	0	0	0	0	0	39	0	0	0	0	0	10	0	0	0	0	0	0	0	0	0	0	0	0	0	0	0	0	0	0	0	0	0	0	0	0	0	0
Streptococcus equinus	0	0	0	0	0	0	0	0	0	0	0	0	0	0	0	0	0	0	0	0	0	0	0	0	17	0	0	0	0	0	0	0	0	0	0	0	0	0	0	0	0	0	0	0	0	0	0	0	0
Paracoccus sphaerophysae	0	0	0	0	0	0	0	0	0	0	0	0	0	160	0	0	0	0	0	0	0	0	0	0	0	0	0	0	0	13	0	0	0	0	72	0	0	0	0	0	0	0	0	0	0	0	0	0	0
Plesiomonas shigelloides	0	0	0	0	0	0	0	0	0	0	0	0	0	0	0	0	0	0	0	0	0	0	0	0	0	67	0	0	0	0	0	0	43	0	0	0	0	0	0	0	0	0	0	0	0	0	0	0	0
Treponema socranskii	39	0	0	0	0	0	0	0	0	5	0	0	0	0	0	0	0	0	0	0	0	0	0	0	0	0	25	0	0	0	0	0	0	22	0	0	0	0	0	0	0	0	56	0	0	0	45	0	0
Corynebacterium matruchotii	0	0	0	0	0	0	0	0	0	0	0	0	0	0	0	0	4	0	0	0	0	0	0	265	0	0	0	0	0	0	0	0	0	0	0	4	20	0	0	0	0	0	0	0	0	0	0	0	0
Cetobacterium somerae	0	0	0	0	0	231	0	120	0	0	0	0	0	82	0	0	0	0	0	0	0	0	0	0	0	0	0	0	0	0	0	0	0	0	0	0	0	7	0	0	0	0	0	0	0	0	0	0	0
Capnocytophaga sputigena	0	0	0	0	0	0	0	0	0	0	0	0	9	0	0	0	0	0	0	0	0	0	145	58	0	0	0	0	0	0	0	0	0	0	0	0	0	0	0	0	0	0	0	0	0	0	0	0	0
Corynebacterium imitans	0	0	0	0	0	0	0	0	0	0	0	0	0	0	0	0	0	0	0	0	0	0	4	299	0	0	0	0	0	0	0	0	0	0	0	0	0	0	0	0	0	0	0	0	515	0	0	0	0
Treponema amylovorum	0	0	0	0	74	0	0	0	0	0	0	0	0	0	0	0	0	0	0	0	0	0	0	0	0	0	0	0	0	0	0	0	0	0	0	0	0	0	0	0	0	178	0	0	0	0	0	0	0
Intestinimonas massiliensis	8	0	0	25	0	0	0	0	0	0	0	0	0	0	0	0	0	0	0	0	0	0	128	0	0	0	0	0	0	0	0	0	0	0	0	5	0	0	0	0	0	0	0	0	0	0	0	0	0
Allisonella histaminiformans	0	0	0	0	0	0	0	0	0	0	0	0	0	0	0	0	0	0	0	0	0	0	0	0	0	0	0	0	0	0	0	0	0	0	0	0	0	28	0	56	0	0	0	0	0	0	0	22	0
Anaerotruncus colihominis	0	0	0	0	0	0	0	0	0	0	0	0	0	0	0	0	3	0	0	0	0	0	0	0	0	0	0	0	0	0	0	0	0	32	0	0	0	7	0	0	0	53	0	0	0	0	0	0	0
Alistipes obesi	0	0	0	0	0	0	17	0	0	0	0	0	0	0	0	0	8	0	0	0	0	0	0	0	0	0	0	0	0	49	0	0	0	0	0	0	0	0	0	0	0	0	0	0	0	0	0	0	0
Helcococcus ovis	0	0	0	0	0	0	0	0	0	0	0	0	0	0	0	0	2	0	0	0	0	0	0	357	0	4	0	5	0	0	0	0	0	0	0	0	0	0	0	0	16	0	0	0	0	0	0	0	0
Lachnoclostridium urinimassiliense	0	0	0	0	0	0	0	0	0	0	0	0	0	0	44	0	0	0	0	0	0	0	0	0	0	0	0	0	0	0	0	0	0	0	0	0	0	0	0	0	0	0	0	0	0	0	0	0	0
Desulfovibrio piger	0	0	0	0	0	0	0	0	0	0	0	0	0	0	0	0	0	0	0	0	0	0	0	0	0	0	0	0	0	0	0	0	0	0	0	0	0	0	0	0	0	0	0	0	0	0	0	0	0
Methyloversatilis universalis	0	0	0	0	0	0	0	0	0	0	0	0	0	0	0	0	0	0	0	0	0	0	0	0	0	0	0	0	0	0	0	0	0	0	0	0	14	0	0	0	0	0	0	0	348	0	0	0	0
Streptococcus dysgalactiae	0	0	0	0	0	0	0	0	0	0	0	0	0	0	0	0	0	0	0	0	0	0	0	0	0	0	0	0	0	0	0	0	0	0	0	0	0	0	0	0	0	0	0	0	0	0	0	0	0
Zoogloea resiniphila	0	0	0	0	0	0	0	0	0	0	0	0	0	0	0	0	0	0	0	0	0	0	0	0	0	0	0	0	0	0	0	0	0	0	0	6	0	0	0	0	0	0	27	0	0	0	0	0	0
Dialister propionicifaciens	0	0	0	0	82	0	0	0	0	0	0	0	0	0	0	0	0	0	0	0	0	0	0	0	0	0	0	0	0	0	0	0	0	0	0	0	0	0	0	0	0	0	0	0	0	0	0	0	0
Anaerostipes caccae	0	0	0	0	0	0	0	0	0	0	0	0	0	0	0	0	0	0	0	0	0	0	82	0	0	0	0	0	0	0	0	0	0	0	0	0	0	0	0	0	0	0	0	0	0	0	0	0	14
Fournierella massiliensis	0	0	0	0	0	0	0	0	0	0	0	0	0	0	0	0	0	0	0	0	0	0	0	0	0	0	0	0	0	0	0	0	0	0	0	0	0	50	0	0	0	0	0	0	0	0	0	0	0
Prevotella disiens	0	0	0	0	0	0	34	0	0	0	0	52	0	0	0	0	0	0	0	0	0	0	0	0	0	0	0	0	0	0	0	0	0	0	0	0	0	0	0	0	0	0	0	0	0	0	0	0	6
Olsenella scatoligenes	0	0	0	0	0	0	0	0	0	0	0	0	0	0	0	0	0	0	0	0	0	0	0	0	0	0	0	0	0	0	0	0	0	0	0	0	0	0	0	0	0	26	0	0	0	0	0	0	108
Porphyromonas levii	0	0	0	0	0	0	0	0	0	0	0	0	0	23	0	0	0	0	0	0	0	0	0	0	0	0	0	0	0	0	0	0	0	0	0	0	25	20	0	0	0	0	0	6	151	4	0	0	0
Mitsuokella jalaludinii	0	0	0	0	0	0	0	0	0	0	0	0	0	0	0	0	0	0	0	0	0	0	0	0	0	0	0	0	0	0	0	0	0	0	0	0	0	0	0	0	0	123	0	0	0	0	0	0	0
Lautropia mirabilis	0	0	0	0	0	0	0	0	0	0	0	0	0	0	4	0	0	0	0	0	0	0	0	0	0	0	0	0	0	0	0	0	4	0	0	0	0	4	0	0	0	0	11	0	0	0	0	0	0
Cutibacterium granulosum	0	0	0	0	0	0	0	0	0	0	0	0	0	0	0	0	0	0	0	0	0	0	0	0	0	0	0	0	20	0	0	0	0	0	0	0	0	0	0	0	0	0	40	0	0	0	0	0	0
Arthrobacter alpinus	0	0	0	0	0	0	0	0	0	0	0	0	0	0	0	0	0	0	0	0	0	0	0	345	0	0	0	0	13	0	0	0	0	0	0	0	0	0	59	0	33	0	0	0	0	0	0	0	0
Chryseobacterium taklimakanense	0	0	0	0	0	0	0	0	0	0	0	0	0	0	0	0	0	0	0	0	0	0	11	0	0	0	0	0	0	0	0	0	0	0	0	0	0	0	0	0	0	0	0	14	0	0	0	0	0
Campylobacter concisus	0	0	0	0	0	0	0	0	0	0	0	0	0	0	0	0	0	0	0	0	0	0	0	0	0	0	0	0	0	0	0	0	6	0	0	0	0	0	0	0	0	0	0	7	0	0	0	0	0
Flavobacterium frigidarium	0	0	0	0	0	0	0	0	0	0	0	0	0	0	0	0	0	0	0	0	0	0	0	69	0	0	0	0	0	0	0	0	0	0	0	0	0	0	59	0	0	0	0	0	0	0	0	0	0
Catabacter hongkongensis	0	0	0	0	0	0	0	0	0	0	0	0	0	0	0	0	0	0	0	0	0	0	42	0	0	6	0	0	0	0	0	0	0	14	0	0	0	0	0	0	0	0	0	0	0	0	0	0	0
Faecalitalea cylindroides	0	0	0	0	0	0	0	0	0	0	0	0	0	0	0	0	20	0	0	0	102	0	0	0	0	0	0	0	0	5	0	0	0	0	0	0	0	0	0	0	0	0	0	0	0	0	0	0	0
Chryseobacterium haifense	0	0	0	0	0	0	0	0	0	0	0	0	0	0	0	0	0	0	0	0	0	0	0	0	0	0	0	0	0	0	0	0	0	0	0	0	0	0	0	0	0	0	0	0	0	0	0	0	0
Thermomonas brevis	0	0	0	0	0	0	0	0	0	0	0	0	0	0	0	0	0	0	0	0	0	0	0	0	0	0	0	11	0	12	0	0	0	0	0	0	0	0	0	0	0	0	0	0	0	0	0	0	0
Lactobacillus iners	0	0	0	0	0	0	0	0	0	0	0	0	0	0	0	0	0	0	0	0	0	0	0	0	0	0	0	0	0	0	0	0	0	0	0	0	0	0	0	0	0	0	154	0	0	0	0	0	0
Mogibacterium timidum	0	0	0	0	0	0	0	0	0	0	18	0	0	0	0	0	0	0	0	0	0	0	0	0	0	3	0	0	18	0	0	0	0	4	0	0	0	0	0	0	0	0	25	0	0	0	0	0	0
Campylobacter gracilis	0	0	0	0	0	0	3	0	0	0	0	0	0	0	0	0	0	0	0	0	0	0	0	0	0	0	0	0	0	0	0	0	0	0	0	0	0	0	0	0	0	57	0	0	0	0	0	0	0
Mogibacterium pumilum	11	0	0	0	0	0	0	0	0	0	0	0	0	0	0	0	0	0	0	0	0	34	0	0	0	0	0	0	0	0	0	0	0	0	0	0	0	0	0	0	0	0	0	0	0	0	0	0	0
Alistipes massiliensis	0	0	30	0	0	0	0	0	0	0	0	0	0	0	0	0	0	0	0	0	0	0	0	0	0	0	0	0	0	0	0	0	0	0	0	0	0	0	0	0	0	0	0	0	0	0	0	0	0
Lysobacter dokdonensis	0	0	0	0	0	0	0	0	0	0	0	0	0	0	0	0	0	0	0	0	0	0	0	0	0	0	0	90	0	0	0	0	0	0	0	0	0	0	0	0	0	0	0	0	0	0	0	0	0
Collinsella tanakaei	0	0	0	0	0	0	0	0	0	0	0	0	0	0	0	0	0	0	0	0	0	0	0	0	0	0	0	0	0	0	0	4	0	0	0	0	0	0	0	0	0	0	0	0	0	0	0	13	0
Kluyvera ascorbata	0	0	0	0	0	0	0	0	0	0	0	0	0	0	0	0	0	0	0	0	0	0	0	0	0	0	0	0	0	0	0	0	54	0	0	0	0	0	0	0	0	0	0	0	0	0	0	0	0
Flavobacterium terrigena	0	0	0	0	0	0	0	0	0	0	0	0	0	0	0	0	0	0	0	0	0	0	0	0	0	0	0	0	0	0	0	0	0	0	0	0	0	0	0	0	0	0	0	0	470	0	0	0	0
Nitrospira japonica	0	0	0	0	0	0	0	0	0	0	0	0	0	0	0	0	0	0	0	0	0	0	0	0	0	0	0	61	0	0	0	0	0	0	0	0	0	0	0	0	0	0	0	0	0	0	0	0	0
Prevotella oris	0	0	0	0	0	0	0	0	0	0	0	0	0	0	0	0	0	0	0	39	0	0	0	0	0	0	0	0	0	0	0	0	0	0	0	0	0	0	0	0	0	0	56	0	0	0	0	0	0
Microbacterium lacticum	0	0	0	0	0	0	0	0	0	0	0	0	0	64	0	1	0	0	0	0	0	0	0	0	0	0	0	0	0	0	0	0	0	0	0	0	0	0	0	0	0	0	0	0	0	0	0	0	0
Sphingobium yanoikuyae	0	0	0	0	0	0	0	0	0	0	0	31	0	0	0	0	0	0	0	0	0	0	0	173	0	0	0	0	0	0	0	0	0	0	0	0	0	0	0	0	0	0	0	0	0	0	0	0	0
Actinomyces turicensis	0	0	0	0	15	0	13	0	0	0	0	0	0	0	0	0	0	0	0	0	0	0	0	0	0	0	0	0	0	0	0	0	0	0	0	0	0	0	0	0	0	0	0	0	0	0	0	0	0
Oceanobacillus profundus	0	0	0	0	0	197	0	39	0	1	0	0	0	0	0	0	0	0	0	0	0	0	0	0	0	0	0	0	0	0	0	0	0	0	0	5	27	8	0	0	0	0	0	0	0	0	0	0	0
Lachnoclostridium pacaense	7	0	0	0	0	0	0	0	0	0	0	0	0	0	0	0	22	0	0	0	0	0	0	0	0	0	0	0	0	0	0	0	0	0	0	0	0	0	0	0	0	0	0	0	0	0	0	0	0
Deinococcus radiodurans	0	0	0	0	0	0	0	0	0	0	0	0	0	0	0	0	0	0	0	0	0	0	0	0	0	0	0	0	0	0	11	0	0	0	0	0	0	0	0	0	0	0	0	0	0	0	22	0	0
Leptotrichia buccalis	0	0	0	0	0	0	0	0	0	0	0	0	0	0	0	0	0	0	0	0	0	0	0	0	0	0	0	0	0	0	0	0	0	0	0	0	0	0	0	0	0	0	0	0	0	0	0	0	0
Bacteroides finegoldii	0	0	0	0	0	0	0	0	0	0	0	0	0	0	0	0	0	0	0	0	0	0	0	0	0	0	0	54	0	0	0	0	0	0	0	0	0	0	0	0	0	0	0	0	0	0	0	0	0
Ruminococcus callidus	0	0	0	0	10	0	0	0	0	0	0	0	0	0	0	0	0	0	0	0	0	0	0	0	0	0	0	0	0	0	0	0	0	0	0	0	0	0	0	0	0	0	0	0	0	0	0	0	0
Alistipes ihumii	0	0	0	0	0	0	0	0	0	0	0	0	0	0	0	0	27	0	0	0	0	0	0	0	0	0	0	0	0	0	0	0	0	0	0	0	0	0	0	0	0	0	0	0	0	0	0	0	0
Flavobacterium chungangense	0	0	0	0	0	0	0	0	0	0	0	0	0	0	0	0	0	0	0	0	0	0	0	0	197	0	0	0	0	0	0	0	0	0	0	0	0	0	0	0	0	0	0	0	0	0	0	0	0
Acidovorax temperans	0	0	0	0	0	0	0	0	0	0	0	0	0	105	0	0	0	0	0	0	0	0	0	0	0	0	0	0	0	0	0	0	0	0	0	0	0	0	0	0	0	0	0	0	0	0	0	0	0
Arcobacter butzleri	0	0	0	0	0	0	0	0	0	0	0	0	0	0	0	0	0	0	0	0	0	0	0	0	0	0	0	0	0	0	0	0	0	0	0	0	0	0	0	0	0	0	0	0	0	0	0	0	0
Cloacibacillus evryensis	0	0	0	0	0	0	0	0	0	0	0	0	0	0	0	0	0	0	3	0	0	0	23	0	0	0	0	0	0	0	0	0	0	0	0	0	0	0	0	0	0	0	0	0	0	0	0	0	0
Kytococcus sedentarius	0	0	0	0	0	0	0	0	0	0	0	0	0	0	0	0	0	0	0	0	0	0	0	0	0	0	0	0	0	0	0	0	0	0	0	0	0	15	0	0	0	0	0	0	0	0	0	0	0
Deinococcus antarcticus	0	0	0	0	0	0	0	0	0	0	0	0	0	0	0	0	0	0	0	0	0	0	0	0	0	0	0	0	0	0	0	0	0	0	0	0	0	0	0	0	0	0	0	0	0	0	0	0	0
Leptotrichia hongkongensis	0	0	3	0	0	0	0	0	0	0	0	0	0	0	0	0	0	0	0	0	0	0	0	0	0	0	0	0	0	0	0	0	0	0	0	0	0	0	0	0	0	0	0	0	591	4	0	0	0
Clostridium colicanis	0	0	0	0	0	0	0	77	0	0	0	0	0	0	0	0	0	0	0	0	0	0	0	0	0	0	0	0	0	0	0	0	0	0	0	0	0	14	0	0	0	0	0	0	0	0	0	0	0
Sphingomonas koreensis	0	0	0	0	0	0	0	0	0	0	0	0	0	0	0	0	0	0	0	4	0	0	0	0	0	0	0	0	0	0	0	0	0	0	0	0	0	0	0	0	0	0	0	0	0	0	0	0	0
Rothia dentocariosa	0	0	0	0	0	0	0	0	0	0	0	0	0	0	0	0	0	0	0	0	0	0	0	0	0	0	0	0	0	0	0	0	0	0	0	0	0	0	0	0	0	0	0	17	0	0	0	0	0
Lactobacillus reuteri	0	0	0	0	0	0	0	0	0	0	0	0	0	0	0	0	0	0	0	0	0	0	0	0	0	0	0	0	0	0	0	0	0	0	0	0	0	0	0	0	0	0	0	0	0	0	0	0	0
Prevotella baroniae	0	0	0	0	0	0	0	0	0	9	0	0	0	0	0	0	0	0	0	0	0	0	0	0	0	0	0	0	0	0	0	0	0	21	0	0	0	0	0	0	0	0	0	0	0	0	0	0	0
Nocardioides daedukensis	0	0	0	0	0	0	0	0	0	0	0	0	0	0	0	0	0	0	0	0	0	0	0	0	0	0	0	52	0	0	0	0	0	0	0	0	0	0	0	0	0	0	0	0	0	0	0	0	0
Acinetobacter celticus	0	0	0	0	0	0	0	0	0	0	0	0	0	119	0	0	0	0	0	0	0	0	0	0	0	0	0	0	0	0	0	0	0	0	0	0	0	0	0	0	0	0	0	0	0	0	0	0	0
Aridibacter famidurans	0	0	0	0	0	0	0	0	0	0	0	0	0	64	0	0	0	0	0	0	0	0	0	0	0	0	0	32	0	0	0	0	0	0	0	0	0	0	0	0	0	0	24	0	0	0	0	0	0
Paracoccus chinensis	0	0	0	0	0	0	0	0	0	0	0	0	0	0	0	0	0	0	0	0	0	0	0	0	0	0	0	0	0	0	0	0	0	0	0	0	0	0	0	0	0	0	0	0	0	0	0	0	0
Faecalicoccus pleomorphus	0	0	0	0	0	0	0	0	0	0	0	0	0	0	0	0	0	0	0	0	0	0	0	0	0	24	0	0	0	0	0	0	0	0	0	0	0	0	0	0	0	0	0	0	0	0	0	0	0
Crenothrix polyspora	0	0	0	0	0	0	0	0	0	0	0	0	0	0	0	0	0	0	0	5	0	0	0	0	0	0	0	0	0	0	0	0	0	0	0	0	0	0	0	0	0	0	0	0	0	0	0	0	0
Yonghaparkia alkaliphila	0	0	0	0	0	0	0	0	0	0	0	0	0	0	0	0	0	0	0	0	0	0	0	0	0	0	0	0	0	0	0	0	0	0	0	0	0	0	0	0	0	0	0	0	0	0	0	0	0
Chryseobacterium bovis	0	0	0	0	0	0	0	0	0	0	0	0	0	0	0	0	0	0	0	0	0	0	0	0	0	0	0	0	0	0	0	0	0	0	0	0	0	0	0	0	0	0	0	0	0	0	0	0	0
Prevotella marshii	0	0	0	0	0	0	0	0	0	0	31	0	0	0	0	0	0	0	0	0	0	0	0	0	0	0	0	0	0	0	0	0	0	0	0	0	0	0	0	0	0	0	0	0	0	0	0	0	0
Senegalimassilia anaerobia	0	0	0	0	0	0	0	0	3	0	0	0	0	0	0	0	0	21	0	0	0	0	0	0	0	0	0	0	0	0	0	0	0	0	0	0	0	0	0	8	0	0	0	0	0	0	0	0	0
Oribacterium asaccharolyticum	0	0	0	0	0	0	0	0	0	0	0	0	0	0	0	0	0	0	0	0	0	0	0	0	0	0	0	0	0	0	0	0	0	0	0	0	0	0	0	58	0	0	0	0	0	0	0	0	0
Flavobacterium johnsoniae	0	0	0	0	0	0	0	0	0	0	0	0	0	0	0	0	0	0	0	0	0	0	0	0	0	0	0	0	0	0	0	0	0	0	0	0	0	0	0	0	0	0	0	0	0	0	0	0	0
Oribacterium parvum	0	0	0	0	0	0	0	0	0	0	0	19	0	0	0	0	0	0	0	0	0	0	0	0	0	0	0	0	0	0	0	0	0	0	0	0	0	0	0	0	0	0	0	0	0	0	0	0	0
Trueperella pyogenes	0	0	0	0	0	0	0	0	0	0	0	0	0	0	0	0	0	0	0	0	0	0	0	0	0	0	0	0	0	0	0	0	0	0	0	0	20	0	0	0	0	0	0	0	121	0	0	0	0
Phocaeicola abscessus	0	0	0	0	0	0	0	0	0	0	0	0	0	0	0	0	0	0	0	0	0	0	0	0	0	0	0	0	0	0	0	0	0	0	0	0	0	0	0	0	0	0	40	0	0	0	0	0	0
Helicobacter ganmani	0	0	0	0	0	0	0	0	0	11	0	0	0	0	0	0	0	0	0	0	0	0	0	0	0	0	0	0	0	0	0	0	0	1	0	0	0	0	0	0	0	0	0	0	0	0	0	0	0
Sanguibacteroides justesenii	0	0	0	0	0	0	0	0	30	0	0	0	0	0	0	0	0	0	0	0	0	0	0	0	0	0	0	0	0	0	0	0	0	0	0	0	0	0	0	0	0	0	0	0	0	0	0	0	0
Sphingobacterium nematocida	0	0	0	0	0	0	0	0	0	0	0	0	0	0	0	0	0	0	0	9	0	0	0	0	0	0	0	0	0	0	0	0	0	0	0	0	0	0	0	0	0	0	0	0	0	0	0	0	0
Anaerococcus nagyae	0	0	0	0	0	0	0	0	0	0	0	0	0	0	0	0	0	0	0	0	0	0	0	0	0	0	0	0	0	0	0	0	0	0	0	0	0	0	0	9	0	0	0	0	0	0	0	0	0
Algoriella xinjiangensis	0	0	0	0	0	0	0	0	0	0	0	0	0	0	0	0	0	0	0	0	0	0	0	0	0	0	0	0	0	0	0	0	0	0	0	0	0	0	0	0	0	0	0	0	0	0	0	0	0
Massilia niastensis	0	0	0	0	0	0	0	0	0	0	0	0	0	0	0	0	0	0	0	0	0	0	0	0	0	0	0	42	0	0	0	0	0	0	0	0	0	0	0	0	0	0	0	0	0	0	0	0	0
Dolosigranulum pigrum	0	0	0	0	0	0	0	0	0	0	0	0	0	0	0	0	0	0	0	0	0	0	2	0	0	4	0	0	0	6	0	0	0	0	0	0	10	4	0	0	0	0	0	0	91	0	0	0	0
Chryseobacterium ginsengiterrae	0	0	0	0	0	0	0	0	0	0	0	0	0	0	0	0	0	0	0	0	0	0	0	0	20	0	0	0	0	0	0	0	0	0	0	0	0	0	0	0	0	0	0	0	0	0	0	0	0
Schlegelella aquatica	0	0	0	0	0	0	0	0	0	0	0	0	0	0	0	0	0	0	0	0	0	0	0	0	0	0	0	0	0	0	0	0	0	0	0	0	0	0	0	0	0	0	0	0	0	0	0	0	0
Alloprevotella rava	0	0	0	0	0	0	0	0	0	0	0	0	0	0	0	0	0	0	0	0	0	0	0	0	0	0	0	0	0	0	0	0	0	0	0	0	0	0	0	4	0	0	0	0	0	0	44	0	0
Methylobacterium jeotgali	0	0	0	0	0	0	0	0	0	0	0	0	0	0	0	0	0	0	15	0	0	0	0	0	0	0	16	0	0	0	0	0	7	6	0	0	0	0	0	0	0	0	0	0	0	0	0	0	0
Pseudochrobactrum kiredjianiae	0	0	0	0	0	0	0	0	0	0	0	0	0	0	0	0	0	0	0	0	0	0	0	0	0	0	0	0	0	8	0	0	0	0	0	0	0	0	0	0	0	0	0	0	0	0	0	0	0
Butyricicoccus desmolans	0	0	0	0	0	0	0	0	0	0	0	0	0	0	0	0	0	0	0	0	0	0	0	0	0	11	0	0	0	0	0	0	0	0	0	0	0	0	0	0	0	0	0	0	0	0	0	0	0
Cloacibacillus porcorum	0	0	0	0	0	0	0	0	63	0	0	0	0	0	0	0	0	0	0	0	0	0	0	0	0	0	0	0	19	0	0	0	0	0	0	0	0	0	0	0	0	0	0	0	0	0	0	0	0
Lactobacillus intestinalis	0	0	0	0	0	0	0	0	0	0	0	0	0	0	0	0	0	0	0	0	0	0	0	0	0	0	0	0	0	0	0	0	0	0	59	0	0	0	0	0	0	0	0	0	0	0	0	0	0
Methylibium petroleiphilum	0	0	0	0	0	0	0	0	0	0	0	0	0	0	0	0	13	0	0	0	0	0	0	0	0	0	0	0	0	0	0	0	0	0	0	0	0	0	0	0	0	0	0	0	0	0	0	0	0
Selenomonas noxia	0	0	0	0	0	0	0	0	0	0	0	0	0	0	0	0	0	0	0	0	0	0	0	0	0	0	0	0	0	0	0	0	0	0	0	0	0	0	18	0	0	0	0	0	0	0	0	0	0
Pseudofulvimonas gallinarii	0	0	0	0	0	0	0	0	0	0	0	0	0	87	0	0	0	0	0	0	0	0	0	0	0	0	0	0	8	0	0	0	0	0	0	0	0	0	0	0	9	0	0	0	0	0	0	0	0
Psychrobacter namhaensis	0	0	0	0	0	0	0	0	0	0	0	0	0	0	0	0	0	0	0	0	0	0	0	0	0	0	0	0	0	17	0	0	0	0	0	0	0	0	0	0	0	0	0	0	0	0	0	0	0
Corynebacterium efficiens	0	0	0	0	0	0	0	0	0	0	0	0	0	0	0	0	0	0	0	0	0	0	0	0	0	0	0	0	0	0	0	0	0	0	0	0	0	0	0	0	0	0	0	0	0	0	0	0	0
Deinococcus daejeonensis	0	0	0	0	0	0	0	0	0	0	0	0	0	0	0	0	0	0	0	0	0	0	0	0	0	0	0	0	0	0	0	0	0	0	0	0	0	0	0	0	0	0	0	0	0	0	0	0	0
Corynebacterium jeddahense	0	0	0	0	0	0	0	0	0	0	0	0	0	0	0	0	0	0	0	0	0	0	0	0	0	0	0	0	0	0	0	0	0	0	0	0	0	0	0	0	0	0	0	0	0	0	0	0	0
Capnocytophaga leadbetteri	0	0	0	0	0	0	0	0	0	0	0	0	0	0	0	0	2	0	0	0	0	0	0	0	0	0	0	0	0	0	0	0	0	0	0	0	0	8	0	0	0	0	0	0	0	0	0	0	0
Alkaliphilus oremlandii	0	0	0	0	0	0	0	0	0	0	0	0	0	0	0	0	0	0	0	0	0	0	0	0	0	0	0	0	0	0	0	0	0	0	0	0	0	0	18	0	0	0	0	0	0	0	0	0	0
Actinomyces israelii	0	0	0	0	0	0	0	0	0	0	0	0	0	0	0	0	0	0	0	0	0	0	0	0	0	0	0	0	0	0	0	0	0	0	0	0	0	0	0	0	0	0	0	0	0	0	0	0	0
Laribacter hongkongensis	0	0	0	0	0	0	0	0	0	0	0	0	0	0	0	0	0	0	0	0	0	0	0	0	0	0	0	0	0	0	0	0	11	0	0	0	0	0	0	0	0	0	0	0	0	0	0	0	0
Peptococcus niger	0	0	0	0	0	0	10	0	0	0	0	0	0	0	0	0	0	0	0	0	0	0	0	0	0	0	0	0	0	0	0	0	0	0	0	0	20	0	0	0	0	0	0	0	0	0	0	0	0
Sphingomonas pituitosa	0	0	0	0	0	0	0	0	0	0	0	0	0	0	0	0	0	0	0	0	0	0	0	0	0	0	0	0	0	0	0	0	0	0	0	0	0	0	0	0	0	0	0	39	0	0	0	0	0
Abiotrophia defectiva	0	0	0	0	0	0	0	0	0	0	0	0	0	0	0	0	0	0	0	0	0	0	0	0	0	0	0	0	0	0	0	0	0	0	0	0	0	0	0	0	0	0	0	0	0	0	0	0	0
Rheinheimera tangshanensis	0	0	0	0	0	0	0	0	0	0	0	0	0	0	0	0	0	0	0	0	8	0	0	0	0	0	0	0	0	0	0	0	0	0	0	0	0	8	0	0	0	0	0	0	0	0	0	0	0
Sphingopyxis bauzanensis	0	0	0	0	0	0	0	0	0	0	0	0	0	0	0	0	0	0	0	0	0	0	0	0	0	0	0	14	0	0	0	0	0	0	0	0	0	0	0	0	0	0	0	0	0	0	0	0	0
Catonella morbi	0	0	0	0	0	0	0	0	0	0	0	0	0	0	0	0	0	0	20	0	0	0	0	0	0	0	0	0	0	0	0	0	0	0	0	0	0	0	0	0	0	0	0	0	0	0	0	0	0
Cutibacterium avidum	0	0	0	0	0	0	0	0	0	0	0	0	0	0	0	0	0	0	0	0	0	0	0	0	0	0	0	0	0	0	0	0	0	0	0	0	0	0	0	0	0	0	0	22	0	0	0	0	0
Phocea massiliensis	0	0	0	0	0	0	0	0	0	0	0	0	0	0	0	0	0	0	0	2	0	0	0	0	0	0	0	0	0	0	0	0	0	0	0	0	0	0	0	0	0	0	0	0	0	0	0	0	0
Finegoldia magna	0	0	0	0	0	0	0	0	0	0	0	0	0	0	0	0	0	0	0	0	0	0	0	0	0	0	0	0	0	0	0	0	0	0	0	0	0	0	0	0	0	0	0	0	0	0	0	0	0
Luteimonas terricola	0	0	0	0	0	0	0	0	0	0	0	0	0	0	0	0	0	0	0	0	0	0	0	0	0	0	0	0	0	0	0	0	0	0	0	0	0	0	0	0	7	0	0	0	0	0	0	0	0
Aquabacterium commune	0	0	0	0	0	0	0	0	0	0	0	0	0	0	0	0	0	0	0	0	0	0	0	0	0	0	0	0	0	0	0	0	0	0	0	0	0	0	0	0	0	0	31	0	0	0	0	0	0
Sellimonas intestinalis	0	0	0	0	0	0	5	0	0	0	0	0	0	0	0	0	0	0	0	0	0	0	0	0	0	0	0	0	0	0	0	0	0	0	0	0	0	0	0	0	0	0	0	0	0	0	0	0	0
Methylobacterium komagatae	0	0	0	0	0	0	0	0	0	0	0	0	0	0	0	0	0	0	0	0	0	0	0	0	0	0	0	0	0	0	0	0	0	0	0	6	0	0	0	0	0	0	0	0	0	0	0	0	0
Chryseobacterium chaponense	0	0	0	0	0	0	0	0	0	0	0	0	0	0	0	0	0	0	0	0	0	0	0	0	0	0	0	0	0	0	0	0	0	0	68	0	0	0	0	0	0	0	0	19	0	0	0	0	0
Capnocytophaga gingivalis	0	0	0	0	0	0	0	0	0	0	0	0	0	0	0	0	0	0	0	0	0	0	0	0	0	0	0	0	0	0	0	0	0	0	0	0	0	7	0	0	0	0	0	0	0	0	0	0	0
Sulfurisoma sediminicola	0	0	0	0	0	0	0	0	0	0	0	0	0	0	0	0	0	0	0	0	0	0	0	0	0	0	0	0	0	0	0	0	0	0	0	0	0	0	0	0	0	0	0	0	0	0	0	0	0
Thiobacillus thioparus	0	0	0	0	0	0	0	0	0	0	0	0	0	0	0	0	0	0	0	0	0	0	0	0	0	0	0	0	0	0	0	0	0	0	72	0	0	0	0	0	0	0	0	0	0	0	0	0	0
Chryseobacterium hominis	0	0	0	0	0	0	0	0	0	0	0	0	0	0	0	0	0	0	0	0	0	0	0	0	0	0	0	0	0	0	0	0	0	0	0	0	0	0	0	0	0	0	0	0	0	0	0	0	0
Psychrobacter phenylpyruvicus	0	0	0	0	0	0	0	0	0	0	0	0	0	0	0	0	0	0	0	0	0	0	0	0	0	0	0	0	0	0	0	0	0	0	0	0	0	0	0	0	10	0	0	0	0	0	0	0	0
Victivallis vadensis	0	0	0	0	0	0	0	0	0	0	0	0	0	0	0	0	0	0	0	0	0	0	0	0	0	0	0	0	0	0	0	0	0	0	0	0	0	0	0	7	0	3	0	0	0	0	0	0	0
Corynebacterium suicordis	0	0	0	0	0	0	0	0	0	0	0	0	0	0	0	0	0	0	0	0	0	0	0	0	0	0	0	0	0	0	0	0	0	0	0	0	0	0	0	0	0	0	0	0	0	0	0	0	0
Chryseobacterium antarcticum	0	0	0	0	0	0	0	0	0	0	0	0	0	0	0	0	0	0	0	0	0	0	0	0	0	0	0	0	0	0	0	0	0	4	0	0	0	19	0	0	0	0	0	0	0	0	0	0	0
Methylobacterium iners	0	0	0	0	0	0	0	0	0	0	0	0	0	0	0	0	0	0	0	0	0	0	0	0	0	0	0	0	0	0	0	0	0	0	0	0	0	0	0	0	0	0	0	0	0	0	0	0	0
Slackia piriformis	0	0	0	0	0	0	0	0	0	0	0	0	0	0	0	0	0	0	0	0	0	0	0	0	0	0	0	0	0	0	0	0	0	0	0	0	0	0	0	0	0	0	0	0	0	0	0	0	0
Capnocytophaga granulosa	0	0	0	0	0	0	0	0	0	0	0	0	0	73	2	0	0	0	0	0	0	0	0	0	0	0	0	0	0	0	0	0	0	0	0	0	0	0	0	0	0	0	0	0	0	0	0	0	0
Aureimonas ureilytica	0	0	0	0	0	0	0	0	0	0	0	0	0	0	0	0	0	0	0	0	0	0	0	0	0	0	0	0	0	0	0	0	0	0	0	0	0	0	0	0	0	0	0	7	0	0	0	0	0
Rheinheimera soli	0	0	0	0	0	0	0	0	0	0	0	0	0	0	0	0	0	0	0	0	0	0	0	127	0	0	0	0	0	0	0	0	0	0	0	0	0	0	0	0	0	0	0	0	0	0	0	0	0
Brachybacterium muris	0	0	0	0	0	0	0	0	0	0	0	0	0	0	0	0	0	0	0	0	0	0	0	0	17	0	0	0	0	0	0	0	0	0	0	0	0	0	0	0	0	0	0	22	0	0	0	0	0
Gordonibacter pamelaeae	0	0	0	0	0	81	2	0	0	0	0	0	0	0	0	0	0	0	0	0	0	0	0	0	0	0	0	0	0	0	0	0	0	0	0	0	0	0	0	0	0	0	0	0	0	0	0	0	0
Prevotella denticola	0	0	0	0	0	0	0	0	0	0	0	0	0	0	0	0	0	0	0	0	0	0	0	0	0	0	0	0	0	0	0	0	0	0	0	0	0	0	0	0	0	0	0	0	0	0	0	0	0
Streptococcus mutans	0	0	0	0	0	0	0	0	0	0	0	0	0	0	0	0	0	0	0	0	0	0	0	0	0	0	0	0	0	0	0	0	0	0	0	0	31	0	0	0	0	0	0	0	0	0	0	0	0
Prevotella dentalis	0	0	0	0	0	0	0	0	0	0	0	0	0	0	0	0	0	0	0	0	0	0	0	0	0	0	0	0	0	0	0	0	0	0	0	0	0	0	0	0	0	0	0	20	0	0	0	0	0
Noviherbaspirillum suwonense	0	0	0	0	0	0	0	0	0	0	0	0	0	0	0	0	0	0	0	3	0	0	0	0	0	0	0	29	0	0	0	0	0	0	0	0	0	0	0	0	0	0	0	0	0	0	0	0	0
Methylobacterium aerolatum	0	0	0	0	0	0	0	0	0	0	0	0	0	0	0	0	0	0	0	0	0	0	0	0	0	0	0	0	0	0	0	0	0	0	42	0	0	0	0	0	0	0	0	0	0	0	0	0	0
Christensenella minuta	0	0	0	0	0	0	0	0	0	0	0	0	0	0	0	0	0	0	0	0	20	0	0	0	0	0	0	0	0	0	0	0	0	0	0	0	0	0	0	0	0	0	0	0	0	0	0	0	0
Streptococcus cristatus	0	0	0	0	0	0	0	0	0	0	0	0	0	0	0	0	0	0	0	0	0	0	0	0	29	0	0	0	0	0	0	0	0	0	0	0	0	0	0	0	0	0	0	0	0	0	0	0	0
Variovorax paradoxus	0	0	0	0	0	0	0	0	0	0	0	0	0	0	0	0	0	0	0	0	0	0	0	0	0	0	0	0	0	0	0	0	0	0	17	0	0	0	0	0	0	0	0	0	0	0	0	0	0
Catenibacterium mitsuokai	0	0	0	0	0	0	0	0	16	0	0	0	0	0	0	0	0	0	0	0	0	0	0	0	0	0	0	0	0	0	0	0	0	0	0	0	0	0	0	0	0	0	0	0	0	0	0	0	0
Faecalibaculum rodentium	0	0	0	0	0	0	0	0	0	0	0	0	0	0	0	0	0	0	0	0	0	0	0	0	0	0	0	0	0	0	0	0	0	3	0	0	0	0	0	0	0	0	0	0	0	0	0	0	0
Methylobacterium adhaesivum	0	0	0	0	0	0	0	0	0	0	0	0	0	0	0	0	0	0	0	0	0	0	0	0	0	0	0	0	0	0	0	0	0	0	0	0	0	0	0	0	0	0	0	11	0	0	0	0	0
Anaerococcus octavius	0	0	0	0	0	0	0	0	0	0	0	0	0	0	0	0	0	0	0	0	0	0	4	0	0	0	0	0	0	0	0	0	0	0	0	0	0	0	0	0	0	0	0	0	0	0	0	0	0
Skermania piniformis	0	0	0	0	0	0	0	0	0	0	0	0	0	0	0	0	0	0	0	0	0	0	0	0	0	0	0	0	0	0	0	0	0	0	0	5	0	0	0	0	0	0	0	0	0	0	0	0	0
Slackia equolifaciens	0	0	0	0	0	0	0	0	0	0	0	0	0	0	0	0	3	0	0	0	0	0	0	0	0	0	0	0	0	0	0	0	0	0	0	0	0	0	0	0	0	0	0	0	0	0	0	0	0
Streptococcus australis	0	0	0	0	0	0	0	0	0	0	0	0	0	0	0	0	0	0	0	0	0	0	0	0	31	0	0	0	0	0	0	0	0	0	0	0	0	0	0	0	0	0	0	0	0	0	0	0	0
Aquabacterium parvum	0	0	0	0	0	0	0	0	0	0	0	0	0	0	0	0	0	0	0	0	0	0	0	0	0	0	0	0	0	0	0	0	0	0	0	0	0	0	0	0	0	0	0	0	0	0	0	0	0
Microlunatus aurantiacus	0	0	0	0	0	0	0	0	0	0	0	0	0	0	0	0	0	0	0	0	0	0	0	0	0	4	0	0	0	0	0	0	0	0	0	0	0	0	0	0	0	0	0	14	0	0	0	0	0
Atopobium parvulum	0	0	0	0	0	0	0	0	0	4	0	0	0	0	0	0	0	0	0	0	0	0	0	0	0	0	0	0	0	0	0	0	0	0	0	0	0	0	0	0	0	0	0	0	0	0	0	0	0
Corynebacterium confusum	0	0	0	0	0	0	0	0	0	0	0	0	0	0	0	0	0	0	0	0	0	0	0	0	0	0	0	0	0	0	0	0	0	0	0	0	0	0	0	0	0	0	0	0	0	0	0	0	0
Lachnospiraceae bacterium	0	0	0	0	0	0	0	0	0	0	0	0	0	0	0	0	0	0	0	0	10	0	0	0	0	0	0	0	0	0	0	0	0	0	0	0	0	0	0	0	0	0	0	0	0	0	0	0	0
Porphyrobacter cryptus	0	0	0	0	0	0	0	0	0	0	0	0	0	0	0	0	4	0	0	0	0	0	0	0	0	0	0	0	0	0	0	0	0	0	0	0	0	0	0	0	10	0	0	0	0	0	0	0	0
Methylobacterium gossipiicola	0	0	0	0	0	0	0	0	0	0	0	0	0	0	0	0	0	0	0	0	0	0	0	0	0	0	0	0	0	0	0	0	0	0	0	0	0	0	0	0	0	0	0	0	0	0	0	0	0
Nitrospira defluvii	0	0	0	0	0	0	0	0	0	0	0	0	0	0	0	0	0	0	0	0	0	0	0	0	0	0	0	0	0	0	0	0	0	0	0	0	0	0	0	0	0	0	0	0	0	0	8	0	0
Cupriavidus metallidurans	0	0	0	0	0	0	0	0	0	0	0	0	0	0	0	0	0	0	0	0	0	0	0	0	0	0	0	0	0	0	0	0	0	0	0	0	0	0	0	0	0	0	0	0	0	0	0	0	0
Scardovia wiggsiae	0	0	0	0	0	0	0	0	0	0	0	0	0	0	0	0	0	0	0	0	0	0	0	0	0	0	0	0	0	0	0	0	0	0	0	0	0	0	0	0	0	0	0	0	0	0	0	0	0
Oxalobacter formigenes	0	0	0	0	0	0	0	0	3	0	0	0	0	0	0	0	0	0	0	0	0	0	0	0	0	0	0	0	0	0	0	0	0	0	0	0	0	0	0	0	0	0	0	0	0	0	0	0	0
[truncated: 16 more columns]

## Sheet: Zeller
Supplementary Table 3. Species-level ASV table for Zeller dataset.
	ERR674140	ERR674124	ERR674161	ERR674125	ERR674150	ERR674167	ERR674129	ERR674153	ERR674162	ERR674170	ERR674155	ERR674156	ERR674154	ERR674152	ERR674123	ERR674166	ERR674147	ERR674126	ERR674137	ERR674157	ERR674145	ERR674160	ERR674164	ERR674144	ERR674127	ERR674141	ERR674158	ERR674151	ERR674168	ERR674163	ERR674135	ERR674139	ERR674165	ERR674148	ERR674133	ERR674131	ERR674132	ERR674130	ERR674134	ERR674136	ERR674138	ERR674146	ERR674143	ERR674128	ERR674169	ERR674142	ERR674149	ERR674159
Bacteroides vulgatus	2914	6621	5874	311	11749	0	196	7586	8681	16052	0	11011	6339	0	0	16144	1337	233	0	172	1146	0	2072	7819	649	20798	7834	1075	2229	0	17726	8836	3359	5863	0	0	2464	33	25	0	11493	5750	13528	13929	5627	0	2526	2696
Prevotella copri	0	0	11	1162	14	0	0	405	20906	0	0	0	14	0	0	1670	910	0	0	96	0	13	0	0	1614	4185	13195	0	0	0	0	4992	0	0	0	0	0	103	0	0	0	0	11	0	0	5014	52	0
Faecalibacterium prausnitzii	1783	558	19	460	2507	3551	1152	0	2555	81	11472	470	3992	2310	1846	252	2710	280	7628	0	163	1125	7521	8409	0	103	2274	961	0	7000	329	1033	1057	658	182	264	2468	68	207	1261	1358	2439	357	0	549	0	1095	421
Ruminococcus bromii	8019	0	1436	291	0	0	483	0	7	0	10913	13	1457	885	874	8	0	0	1807	0	394	2	597	2867	139	0	8	861	0	222	0	0	0	371	156	0	1007	0	22	1643	0	2209	506	0	0	318	0	2345
Akkermansia muciniphila	209	228	9450	0	0	0	11	0	0	522	0	0	18	0	231	406	8910	46	655	0	11	2294	5	0	0	0	0	1331	878	0	4854	0	0	250	15	124	2772	70	0	21	32	0	2522	0	0	0	17	10662
Blautia massiliensis	632	291	117	37	1018	264	113	0	33	415	58	79	320	104	0	87	447	26	1070	0	103	1934	545	858	0	80	182	172	0	492	126	221	75	237	20	76	70	0	1143	1116	293	933	237	147	276	0	178	96
Faecalibacterium	3089	262	13	313	0	7424	409	0	348	6866	4297	66	120	1002	2667	1376	333	325	984	0	56	4269	1531	4769	42	0	3158	379	0	364	1219	2038	98	823	23	188	747	0	110	1130	2085	3872	1336	0	1575	0	1096	0
Blautia obeum	149	818	0	30	1037	449	54	0	16	498	274	195	309	46	825	94	62	140	755	0	317	1144	818	300	67	74	429	76	0	1432	419	274	201	21	9	43	404	0	336	73	397	288	954	901	249	0	169	211
Anaerostipes hadrus	175	1498	688	29	2744	897	50	0	0	1079	325	20	731	62	1464	34	558	467	1741	3843	0	475	1172	23	578	102	237	598	0	704	155	21	28	48	6	234	311	27	1055	459	9540	594	30	834	70	0	332	58
Bacteroides uniformis	1326	777	11972	77	2888	88	433	35064	212	2251	0	630	1730	1196	7418	397	431	227	1718	0	504	6042	1068	2770	305	668	163	2769	4405	1058	937	401	270	0	151	192	875	21	7592	2925	0	1635	5865	1415	2863	2507	36	152
Dorea longicatena	528	161	419	73	692	247	81	0	590	1875	649	1104	997	739	106	953	387	113	423	2552	23	1465	610	482	246	304	220	580	0	370	92	795	427	319	0	925	45	0	1578	1626	615	0	296	1361	327	0	0	390
Roseburia inulinivorans	2325	542	76	1030	4449	0	651	0	328	1491	1070	324	497	1332	4078	1533	227	208	800	0	2869	1211	594	590	108	1776	10	637	0	199	823	3798	2281	1050	0	96	133	70	13567	150	689	2094	563	261	188	0	1767	278
Phascolarctobacterium faecium	1692	0	0	0	0	0	0	0	3791	35	0	0	137	800	1695	1911	0	0	0	0	0	0	0	0	994	0	1583	0	0	6616	435	0	0	0	296	618	3	0	0	0	0	0	1621	0	880	7919	0	0
Fusicatenibacter saccharivorans	621	79	724	51	1642	85	361	0	234	1422	559	13	112	154	208	240	290	150	2704	6988	278	760	310	842	14	24	126	178	0	567	389	178	37	295	24	72	135	6	832	718	176	1066	178	0	568	0	265	439
Coprococcus comes	393	239	501	103	241	449	148	0	0	630	939	72	269	122	757	180	495	159	630	0	13	1228	423	293	191	965	97	238	492	733	291	293	477	100	0	284	274	0	1536	522	527	331	162	1604	137	0	580	227
Blautia faecis	795	188	133	20	560	116	296	0	93	552	896	138	161	135	227	57	220	87	547	0	26	328	1735	424	16	161	208	656	0	1371	74	165	80	264	79	262	365	0	1165	311	265	508	1463	30	273	0	169	479
Alistipes putredinis	486	1666	712	60	0	0	207	0	41	81	0	55	519	0	1271	1222	311	261	1369	0	68	1827	290	840	571	84	350	1181	0	1313	1881	1013	285	0	0	84	264	14	0	0	1475	228	998	0	3035	3343	531	0
Parabacteroides merdae	0	0	752	56	5049	0	342	0	0	0	0	1528	237	0	4116	345	136	23	1924	0	28	811	252	2222	493	565	705	843	535	0	1289	0	40	0	0	61	356	0	1803	0	0	757	397	3228	375	199	536	0
Bacteroides caccae	245	0	761	353	0	0	74	0	875	42	0	0	526	104	0	1023	117	0	982	0	1448	0	230	0	0	0	2839	269	0	0	1371	542	0	0	0	220	183	0	0	1359	0	134	825	0	1703	0	175	0
Phascolarctobacterium succinatutens	0	0	0	1127	0	0	0	0	0	0	0	0	0	0	0	0	2151	0	0	0	73	0	0	0	0	0	0	0	0	0	0	0	319	0	0	0	0	97	0	2801	0	0	0	0	0	0	16	0
Dorea formicigenerans	393	87	133	50	164	1490	120	0	158	683	146	387	287	22	159	346	191	197	354	4866	69	507	442	182	68	1167	246	407	0	389	47	107	131	46	0	237	188	0	512	526	114	672	3317	516	224	0	206	234
Bacteroides massiliensis	1447	0	3398	0	0	0	834	0	1554	0	5	0	2524	0	0	640	233	241	0	0	0	0	2193	351	0	122	5	1711	0	69	898	2452	0	0	0	0	355	0	0	0	0	0	3667	0	0	0	0	0
Ruminococcaceae bacterium	70	1037	15	197	603	0	708	0	30	0	0	35	651	978	76	256	722	385	0	0	79	726	320	641	0	169	162	558	0	2207	0	61	0	0	54	152	430	1223	25	2195	65	0	357	0	0	0	539	3
Dialister invisus	163	132	784	0	0	232	708	0	0	613	1264	37	0	0	0	27	0	0	132	0	15	1671	0	1827	0	6	0	837	6784	0	0	1477	0	324	0	0	0	286	3460	0	1386	1805	0	471	0	0	2160	770
Ruminococcus bicirculans	1128	2666	0	94	2040	3	0	0	0	44	2639	0	0	36	0	0	545	27	6697	48	32	0	487	0	0	3	8	142	0	77	415	0	101	334	0	8	0	0	0	590	55	0	0	0	0	0	829	677
Butyrivibrio crossotus	0	0	0	7	0	0	0	0	0	0	0	0	0	0	0	0	0	0	0	0	0	0	0	645	0	0	0	0	0	0	0	0	0	0	0	0	0	0	0	0	0	0	0	0	0	0	0	0
Roseburia intestinalis	3853	0	0	609	2655	0	0	0	0	778	476	0	0	0	57	189	0	0	0	0	24	177	31	66	0	0	0	0	0	1139	76	132	200	736	0	0	5250	0	1186	89	0	65	0	1310	0	0	346	0
Prevotella intermedia	0	0	0	11214	0	0	0	0	0	0	0	0	7537	0	0	0	0	18188	0	0	0	0	0	0	22207	0	0	0	0	0	4	0	0	0	8150	8796	0	19369	0	0	0	0	0	0	0	318	0	14213
Fusobacterium nucleatum	87	20143	25	18378	0	7207	1552	0	0	51	0	0	35	7761	840	290	141	0	9	0	8002	5377	6659	2462	4229	2301	0	2260	1096	0	964	834	6796	8318	509	556	16181	150	0	774	2224	1183	0	5494	176	0	5989	1670
Coprococcus eutactus	0	1722	0	283	0	0	0	0	0	0	0	0	0	0	0	0	0	171	0	0	0	0	0	0	0	0	0	18	0	0	0	0	0	0	0	13	0	0	0	0	0	0	0	0	0	0	0	177
Parasutterella excrementihominis	765	256	0	0	0	521	76	0	1356	273	1844	0	4	0	367	588	37	76	0	0	0	2166	19	534	27	0	41	615	0	106	12	0	0	0	0	0	0	0	0	248	1928	3759	601	0	188	0	0	296
Selenomonas sputigena	0	23	0	0	0	0	712	0	0	0	0	0	0	10728	0	17	0	0	0	0	0	0	2125	0	0	0	0	660	0	114	5	0	18376	686	10403	5233	0	4153	0	0	144	0	0	0	12	0	18538	342
Parvimonas micra	5425	0	5	1028	9	5749	3980	0	0	79	0	0	1288	0	208	78	0	1942	12	0	7631	1081	2467	0	3248	0	0	3382	3653	108	601	5615	122	2115	307	2160	0	335	0	704	1455	2597	0	1588	9443	0	0	354
Bacteroides coprocola	0	0	62	0	0	0	0	0	0	0	0	0	1430	0	0	0	835	95	0	0	0	0	1614	0	0	0	0	0	0	0	0	108	0	0	3	0	0	0	0	28	0	0	0	0	0	0	0	0
Coprococcus catus	0	236	0	29	355	0	472	0	0	431	287	581	448	123	125	333	540	107	393	191	827	900	631	220	121	288	80	515	0	362	1289	342	57	147	0	315	275	11	322	587	915	0	126	0	0	0	35	577
Tyzzerella nexilis	0	0	0	201	0	3640	324	0	0	0	0	0	0	281	1434	286	0	0	0	0	0	0	0	0	0	0	4954	0	0	0	15	0	446	442	0	21	0	0	91	0	10	565	0	0	0	0	0	0
Peptostreptococcus stomatis	1058	0	0	2623	4	2265	0	0	0	0	0	0	2394	0	322	0	0	3349	38	0	1292	632	1898	0	3663	0	6	3139	0	503	948	2143	223	1325	920	4627	0	1076	0	0	738	0	0	1123	0	0	0	71
Lachnospira pectinoschiza	620	96	591	193	700	0	102	0	0	0	69	0	944	160	0	39	7	9	479	6013	0	1310	1172	346	29	0	51	68	0	15	63	62	15	225	0	35	329	0	1158	225	276	480	114	54	56	1114	159	162
Intestinibacter bartlettii	497	10	0	130	138	26	63	0	8	458	961	22	127	15	908	120	3	0	0	459	19	0	0	53	0	0	7	5	0	91	96	28	0	44	0	8	53	0	179	438	7	785	0	52	0	0	186	58
Odoribacter splanchnicus	147	602	381	103	364	0	100	0	122	0	207	192	248	616	1437	423	134	69	192	0	381	390	146	248	178	119	68	353	0	424	453	76	113	283	15	51	234	17	0	0	0	96	238	0	274	358	53	180
Flavonifractor plautii	67	193	8	7	26	225	54	0	74	165	316	0	23	438	76	57	14	5	45	2495	416	101	87	0	300	21	204	137	1664	100	129	18	190	189	6	37	173	412	405	2064	503	878	0	536	27	0	66	0
Bacteroides nordii	0	0	30	46	30	0	0	0	0	0	0	0	0	1006	0	72	0	95	11	0	7644	0	0	90	0	0	0	44	0	5072	1359	0	753	1563	814	0	3193	53	0	0	0	0	14	0	0	0	0	0
Bacteroides eggerthii	0	0	0	0	0	0	0	0	0	0	0	0	0	0	0	2913	99	0	2802	0	8	0	0	19	0	0	0	574	0	0	572	0	0	0	0	0	0	0	0	0	0	336	10	0	0	0	0	0
Bacteroides ovatus	0	336	1543	0	0	0	179	0	0	1700	0	0	0	3199	3174	0	0	0	0	0	1033	0	0	73	0	0	0	30	5544	426	0	0	40	0	0	0	0	0	0	0	0	110	18	248	0	0	0	16
Bilophila wadsworthia	240	37	219	2	186	59	100	0	113	40	0	101	98	0	148	429	20	43	563	0	0	350	103	74	24	0	212	199	0	380	152	355	0	0	39	231	78	0	622	372	2	0	120	164	456	438	19	151
Fusobacterium necrophorum	0	0	0	0	0	0	0	0	0	0	0	0	0	0	0	0	4129	12298	0	0	0	0	0	0	8	0	0	0	0	0	0	0	0	0	0	0	0	0	0	0	0	0	0	0	0	0	0	0
Blautia stercoris	0	120	0	0	0	0	0	0	0	85	0	0	93	0	0	0	30	3	0	0	0	197	0	0	26	0	0	0	0	0	0	0	269	0	0	11	130	0	0	0	71	0	0	0	15	0	0	0
Roseburia hominis	0	34	67	0	221	0	70	0	14	0	54	579	55	88	0	0	69	33	0	1338	0	50	0	76	7	107	12	76	0	0	74	312	277	76	64	0	63	0	212	309	383	268	71	0	0	0	0	31
Alistipes shahii	0	0	58	0	0	0	148	0	0	76	0	0	209	36	216	177	160	0	46	0	0	501	0	119	0	48	189	35	0	237	144	135	17	35	0	0	283	0	479	360	0	42	219	0	215	0	146	0
Dialister succinatiphilus	0	0	0	0	0	0	0	0	0	0	0	0	657	0	0	0	1441	168	0	0	0	0	1088	0	0	0	0	0	0	0	0	0	0	0	0	0	693	0	0	0	0	0	0	0	0	0	0	0
Sellimonas intestinalis	0	0	0	0	86	0	0	0	0	0	0	0	0	32	0	0	0	0	22	4531	0	0	0	0	0	0	0	0	0	0	13	0	0	0	3	0	0	0	35	0	0	0	0	0	0	0	36	0
Bacteroides intestinalis	0	0	0	0	0	0	0	0	0	0	0	0	0	205	0	0	0	0	0	0	174	0	47	0	0	554	0	0	0	0	0	0	14	0	0	0	0	0	1610	0	0	0	0	0	0	0	0	0
Alistipes finegoldii	107	0	0	0	79	0	63	0	103	64	91	31	27	75	443	185	0	0	0	0	11	0	85	58	18	0	79	514	0	15	8	368	80	547	0	0	125	0	0	0	47	14	0	0	244	557	283	0
Ruminococcus callidus	201	257	0	15	87	0	0	0	0	0	349	7	0	0	30	0	0	22	0	0	0	0	0	0	0	0	0	0	0	1159	21	0	15	0	0	0	0	0	0	477	0	0	0	0	0	0	0	0
Coprobacter fastidiosus	253	0	303	13	0	0	414	0	328	51	268	713	17	2650	0	178	162	33	0	57	0	0	73	105	253	0	195	55	0	1053	0	156	107	0	35	21	191	0	0	707	994	20	492	1603	0	0	0	0
Clostridium paraputrificum	0	0	0	62	0	0	0	0	0	0	279	4285	0	9	87	0	0	7	0	315	81	0	0	0	0	0	0	0	0	0	23	13	0	0	0	0	0	0	0	0	16	85	0	0	0	0	14	65
Barnesiella intestinihominis	0	0	0	7	0	0	52	0	0	0	0	0	713	0	696	112	0	102	2675	0	212	0	0	387	624	0	0	959	0	0	568	0	0	0	0	0	207	0	0	5040	0	86	189	0	0	2547	0	0
Sutterella wadsworthensis	0	0	1049	0	0	0	0	0	0	0	0	168	215	6	0	0	138	91	2339	0	83	0	0	0	684	0	1638	0	0	692	379	0	155	0	0	0	17	0	0	1600	0	0	0	0	0	955	0	0
Bacteroides finegoldii	0	0	0	0	0	0	0	0	0	0	0	0	79	0	0	0	79	0	0	0	0	0	99	113	0	0	777	0	0	0	0	0	0	0	0	0	0	0	0	192	0	0	189	0	0	0	0	0
Alistipes obesi	0	263	55	5	47	0	76	0	0	0	202	0	94	0	34	19	25	0	82	0	0	0	64	185	0	0	0	0	0	87	36	24	5	62	8	0	21	0	0	80	0	0	0	0	43	0	0	37
Prevotella nigrescens	0	0	0	0	0	0	0	0	0	0	0	0	0	0	465	0	0	0	0	0	0	0	545	0	0	3	0	10134	0	804	0	9	0	0	0	0	0	0	0	0	0	0	0	0	0	0	0	0
Mitsuokella multacida	0	0	0	0	0	0	0	0	0	0	0	0	0	0	0	0	11844	0	0	0	0	0	0	0	0	0	0	0	0	0	0	0	0	0	0	0	0	0	0	0	0	0	0	0	0	0	35	0
Bacteroides clarus	0	0	0	0	0	0	0	0	0	0	0	57	0	0	250	0	42	0	0	0	0	0	0	0	0	321	0	0	0	0	0	0	0	0	0	0	4	0	0	0	0	0	0	0	0	0	32	0
Bacteroides salyersiae	0	0	0	0	0	0	0	0	0	1734	0	0	1929	0	0	1951	380	0	0	0	0	0	0	0	0	0	0	0	7758	0	0	0	0	0	0	0	0	0	0	0	0	0	0	0	9540	0	0	0
Bacteroides plebeius	0	0	0	98	0	0	642	0	0	0	0	0	96	0	0	0	93	22	0	0	0	0	0	0	0	0	0	0	0	0	0	0	0	0	0	0	0	0	0	0	0	0	0	0	0	0	0	0
Morganella morganii	0	0	0	0	0	0	0	0	0	0	0	0	0	0	0	0	0	0	0	2208	0	0	0	0	0	0	0	0	0	0	18	0	0	6807	0	0	0	0	0	213	0	0	0	0	0	0	0	0
Holdemanella biformis	0	0	0	51	0	0	0	0	0	104	0	295	43	0	0	0	0	0	0	0	19	0	0	0	0	1002	0	0	0	0	0	0	0	0	0	0	304	8	0	0	0	3712	0	0	0	0	0	0
Bacteroides coprophilus	0	0	0	0	0	0	0	0	0	0	0	0	0	0	0	0	0	0	0	0	0	0	0	0	0	0	0	0	0	0	0	0	0	0	0	0	0	0	0	0	0	0	0	3512	0	0	0	0
Lactobacillus ruminis	0	0	0	0	0	0	0	0	0	0	0	0	0	0	0	0	0	0	0	0	0	0	0	0	0	0	0	0	0	0	0	12	0	0	0	0	0	0	0	0	0	0	0	0	0	0	0	0
Aggregatibacter aphrophilus	0	0	0	0	0	5154	0	0	0	0	0	0	0	0	0	0	0	0	0	0	0	0	0	0	0	0	0	0	0	0	0	0	0	0	0	15419	0	0	0	0	0	294	0	0	0	0	0	0
Acidaminococcus intestini	0	0	405	0	0	0	0	0	0	0	0	0	0	0	0	0	0	0	0	0	0	0	0	0	605	0	0	0	0	0	0	0	0	0	0	0	0	0	0	0	0	0	0	0	0	5770	0	0
Alistipes inops	0	145	0	0	358	0	0	0	0	55	256	0	35	0	38	26	0	0	0	0	0	0	0	0	0	0	177	0	0	540	0	0	10	0	21	2	0	0	58	1841	0	0	0	0	0	0	0	113
Fretibacterium fastidiosum	0	274	0	0	0	0	0	0	0	0	0	13	0	4115	0	0	0	0	0	0	0	0	0	0	0	0	0	0	0	0	0	0	1175	0	2740	0	0	3974	0	0	0	0	0	0	39	0	0	639
Catenibacterium mitsuokai	0	0	0	30	0	0	0	0	0	0	0	0	0	0	0	0	0	0	0	0	45	0	0	0	0	248	0	0	0	0	0	0	0	0	0	0	0	0	0	0	0	0	0	0	0	0	0	0
Porphyromonas asaccharolytica	0	0	0	0	0	3	1191	0	0	5	0	0	493	0	269	0	0	324	0	0	1227	0	0	0	0	0	0	641	0	0	0	140	2	0	3327	0	0	803	0	0	355	0	0	0	0	0	0	125
Erysipelatoclostridium ramosum	0	0	5	0	33	46	0	0	255	1402	0	1150	0	0	113	48	0	0	0	1998	41	24	0	0	0	0	0	4	372	0	135	8	0	0	4	0	11	0	0	0	3	0	0	238	174	0	0	15
Parabacteroides goldsteinii	0	0	0	0	0	0	0	0	0	0	0	514	65	35	0	213	0	0	0	0	0	0	0	292	47	1141	0	0	0	0	0	0	15	0	0	0	0	0	0	353	0	0	0	0	0	0	0	0
Cloacibacillus porcorum	0	0	0	0	0	0	0	0	0	0	0	0	0	0	0	332	0	0	0	0	0	0	0	0	0	0	0	0	0	0	0	0	0	0	0	0	0	0	0	0	0	0	0	0	0	0	0	0
Fusobacterium varium	0	0	0	0	0	0	0	0	0	0	0	0	0	0	0	3334	0	0	0	0	0	0	0	0	0	0	0	0	0	0	0	0	0	0	0	0	0	0	0	0	0	0	0	0	0	0	0	0
Dialister pneumosintes	0	0	0	308	0	789	2278	0	0	63	0	0	603	89	0	272	0	574	0	0	0	0	63	0	374	0	0	227	0	35	49	19	68	0	326	901	0	153	0	87	160	172	0	1290	0	0	136	436
Subdoligranulum variabile	0	0	0	0	0	0	0	0	0	0	59	0	0	0	0	0	0	0	0	0	0	0	0	0	0	0	0	0	575	0	0	0	0	26	3	0	0	0	0	0	0	0	0	0	0	0	0	0
Treponema maltophilum	0	0	0	0	0	0	0	0	0	0	0	0	0	0	0	0	0	0	0	0	0	0	0	0	0	0	0	137	0	0	0	0	0	0	8948	0	0	4171	0	0	0	0	0	0	0	0	0	0
Eisenbergiella tayi	0	0	8	0	13	0	0	0	0	0	0	0	0	232	0	53	0	0	17	0	0	0	40	0	0	15	0	0	0	10	26	22	485	0	0	8	0	0	0	0	0	0	0	48	0	0	206	6
Howardella ureilytica	0	0	0	32	0	0	33	0	100	0	0	0	177	104	0	14	0	103	0	0	291	133	0	0	0	0	0	0	0	0	0	0	0	0	6	0	95	0	0	0	0	704	0	0	0	0	0	0
Hungatella hathewayi	0	104	0	0	0	0	0	0	0	0	0	31	0	12	102	55	0	0	0	0	2686	0	71	0	0	0	0	28	0	0	0	101	16	0	287	0	0	0	0	0	0	0	34	590	0	0	0	0
Parabacteroides johnsonii	0	0	0	0	0	0	0	0	109	0	0	0	0	0	0	19	107	77	0	0	0	0	0	0	0	0	0	0	0	0	0	0	0	0	0	0	0	0	0	1998	0	0	38	0	0	0	0	0
Eisenbergiella massiliensis	0	0	0	0	0	0	0	0	8	0	0	0	0	0	26	0	0	0	0	0	0	9	0	0	0	0	0	0	16	0	18	0	13	14	0	0	0	0	0	0	26	0	0	0	0	0	0	0
Romboutsia sedimentorum	34	0	0	0	0	26	0	0	0	0	644	0	0	27	1320	0	0	0	0	0	0	0	0	0	0	10	0	0	0	0	15	0	0	0	0	0	0	0	0	0	0	0	0	0	0	0	0	7
Mitsuokella jalaludinii	0	0	0	0	0	0	0	0	0	0	0	0	0	0	0	0	0	0	0	0	0	0	0	0	0	0	0	0	0	0	0	0	0	0	0	0	0	0	0	0	0	0	0	0	0	0	0	0
Bacteroides fragilis	0	0	0	0	0	0	0	0	0	0	0	0	0	0	0	0	0	0	0	0	0	0	0	0	0	0	0	0	0	3464	0	0	0	0	0	0	0	0	0	2038	0	0	0	0	0	0	0	0
Prevotella stercorea	0	0	0	0	0	0	0	0	0	0	0	0	0	0	0	0	0	0	0	0	0	0	0	0	0	3927	0	0	0	0	0	0	0	0	0	0	0	711	0	0	0	0	0	0	0	0	4	0
Prevotella denticola	0	0	0	0	0	0	0	0	0	0	0	17506	0	0	0	0	0	0	0	0	0	0	0	0	0	0	0	0	0	0	0	0	0	0	0	0	0	0	0	0	0	0	0	0	0	0	0	0
Butyricicoccus faecihominis	150	0	0	0	0	0	61	0	0	0	0	0	0	0	166	0	0	29	93	249	92	101	0	0	0	127	128	0	0	0	0	106	0	57	0	76	0	0	212	0	0	143	0	0	0	0	136	37
Intestinimonas massiliensis	0	11	11	0	0	0	0	0	0	0	0	0	0	0	15	9	0	0	51	0	8	6	0	11	0	0	0	0	0	81	13	0	0	0	9	0	0	0	0	0	0	0	0	0	0	0	0	0
Alistipes indistinctus	6	27	0	0	0	0	0	0	0	21	0	0	43	7	0	20	160	0	0	0	0	27	0	0	8	0	0	9	0	8	0	31	5	0	0	0	0	0	0	0	6	0	0	0	0	0	70	5
Turicibacter sanguinis	0	0	0	35	43	0	0	0	0	12	66	0	7	0	91	0	0	0	0	0	0	0	0	0	0	0	0	0	0	0	3	0	0	0	0	2	0	0	0	77	0	112	0	54	0	0	5	15
Eubacterium limosum	0	0	0	0	0	0	0	0	0	0	0	0	0	0	0	0	0	0	0	0	0	14	0	0	0	0	0	0	0	0	4	0	0	0	0	0	0	0	0	0	0	0	0	0	0	0	0	0
Alistipes ihumii	0	115	57	0	23	0	7	0	0	63	51	0	63	0	0	9	0	0	18	0	0	30	5	0	6	0	34	3	0	0	5	0	5	6	0	0	15	0	0	16	0	4	0	25	0	0	61	4
Bifidobacterium bifidum	107	0	0	0	0	0	0	0	0	0	359	0	0	0	0	0	290	0	0	0	0	221	0	0	0	0	0	51	0	0	13	0	0	0	0	0	0	0	0	0	226	0	6	0	0	0	0	55
Negativibacillus massiliensis	101	0	0	0	0	0	0	0	0	0	138	0	0	0	0	0	0	0	0	0	0	0	0	0	0	0	0	0	0	0	0	0	0	0	9	0	0	0	0	0	0	0	2	0	0	0	0	0
Cloacibacillus evryensis	0	0	0	0	0	0	0	0	0	0	0	0	0	0	0	590	0	0	5	0	0	0	0	0	0	19	0	0	0	0	0	0	0	0	0	0	0	0	0	0	0	0	876	0	0	0	13	0
Butyricimonas virosa	0	46	0	0	0	0	0	0	0	0	0	0	63	0	0	63	0	17	0	0	62	0	0	52	0	0	81	0	0	110	0	203	11	0	0	0	0	0	0	0	684	0	0	0	0	0	43	0
Solobacterium moorei	101	0	0	119	0	0	30	0	0	0	0	223	152	0	106	1	0	179	0	0	660	0	37	0	4	0	0	182	233	0	187	0	0	192	329	117	0	0	0	87	114	0	0	110	682	0	143	238
Blautia luti	0	0	0	0	0	0	0	0	0	0	0	0	0	0	0	0	0	0	0	0	0	0	0	0	0	61	0	0	0	0	0	0	0	0	0	0	0	0	0	0	0	0	0	0	0	0	0	0
Anaerococcus vaginalis	0	0	0	7	0	0	0	0	0	0	0	0	81	0	0	0	0	0	0	57	775	0	0	0	0	342	0	0	3144	0	0	6	0	153	0	0	0	0	0	0	2	0	0	0	0	0	0	0
Lachnospiraceae bacterium	85	29	0	0	0	0	0	0	0	0	6	0	0	37	0	0	0	0	0	0	0	82	24	0	0	0	13	0	0	168	0	0	0	0	0	0	112	0	1426	0	0	0	0	0	0	0	25	0
Lachnoclostridium urinimassiliense	0	0	0	0	0	0	0	0	0	0	0	0	7	0	0	0	0	0	0	0	0	0	0	0	0	448	0	32	0	50	0	0	0	0	0	0	0	0	0	190	0	0	38	0	0	0	904	0
Alistipes massiliensis	0	0	31	0	0	0	0	0	5	0	234	0	0	0	0	0	0	0	51	0	0	141	0	0	174	0	0	0	0	0	29	0	0	0	0	0	0	0	0	70	0	0	0	0	0	2228	0	113
Blautia hydrogenotrophica	0	0	88	0	0	0	0	0	0	38	0	0	0	3	0	0	0	0	39	0	0	0	0	0	8	0	0	6	0	0	8	0	0	0	0	0	24	0	0	0	10	0	0	114	21	0	0	0
Campylobacter showae	0	0	0	0	0	0	12827	0	0	0	0	0	0	0	0	0	10	0	0	0	0	0	0	0	0	0	0	0	0	0	0	0	0	0	0	0	0	0	0	0	0	0	0	0	0	0	0	0
Peptostreptococcus anaerobius	0	44	0	0	0	0	0	0	0	0	0	0	0	0	0	0	0	0	0	0	0	0	0	0	0	0	0	591	1584	0	0	0	0	0	0	0	0	0	0	0	0	0	0	0	0	0	0	0
Fusobacterium ulcerans	0	0	0	0	0	0	0	0	0	0	0	0	0	0	0	0	0	0	0	0	0	0	0	0	0	0	0	0	0	0	0	0	1095	0	0	0	0	0	0	0	0	0	0	0	0	0	0	0
Campylobacter concisus	297	0	0	0	0	174	0	0	0	0	0	22	0	0	45	4	0	0	0	0	0	0	0	0	0	0	0	0	3	0	0	0	1299	61	0	0	560	0	0	0	149	108	0	94	0	0	0	0
Alloprevotella tannerae	0	0	0	0	0	1283	0	0	0	0	0	0	0	0	0	0	0	0	0	0	0	0	0	0	0	0	0	0	0	0	0	0	0	6027	0	0	0	3	0	0	0	0	0	0	0	0	0	0
Coprobacter secundus	0	0	0	0	0	0	0	0	2	0	0	0	63	0	0	9	140	11	0	0	0	0	0	0	23	0	0	17	0	0	354	137	2	0	8	22	0	0	0	0	0	0	24	31	0	0	0	0
Blautia glucerasea	0	0	0	0	0	0	0	0	0	0	0	0	0	0	0	0	0	0	0	0	0	0	0	0	0	0	0	0	0	0	0	0	0	0	0	0	34	0	0	0	0	0	0	0	0	0	0	0
Prevotella timonensis	0	0	0	0	0	0	0	0	0	0	0	0	0	0	0	0	0	733	0	0	0	0	0	0	0	0	0	0	0	0	0	0	0	0	0	0	0	0	0	0	0	0	0	0	0	1791	0	896
Lachnoanaerobaculum cf.	0	0	0	0	0	0	0	0	0	0	0	0	0	0	200	0	0	0	0	0	0	0	0	0	0	0	0	0	0	0	0	0	587	1620	0	0	0	0	0	0	0	0	0	0	0	0	0	0
Butyricimonas paravirosa	0	0	0	0	66	0	0	0	0	0	0	0	0	0	0	0	0	0	0	0	0	0	0	0	27	0	0	0	0	0	0	33	0	0	0	0	37	0	0	0	0	0	0	63	0	0	0	0
Streptococcus mutans	0	0	0	0	0	0	0	0	0	0	0	0	6	0	0	0	0	0	0	0	0	0	0	0	5	0	0	0	0	0	0	0	0	0	0	14	0	0	0	0	0	0	0	0	8	0	0	0
Mailhella massiliensis	0	0	0	0	0	0	0	0	0	0	0	0	50	0	0	0	0	0	0	0	0	0	0	0	0	0	0	0	0	0	0	0	0	0	0	0	0	0	0	0	0	0	0	0	0	0	0	0
Lactobacillus delbrueckii	0	0	0	0	0	0	0	0	0	0	0	0	0	0	0	0	0	0	0	0	0	0	8	0	0	0	0	0	0	0	0	0	0	0	0	17	0	0	0	0	0	0	0	0	0	0	0	0
Bifidobacterium animalis	0	0	0	0	19	0	0	0	0	0	0	0	0	0	0	0	0	0	0	0	0	0	0	0	0	0	0	0	0	0	0	0	0	0	0	0	0	0	0	0	0	0	0	0	0	0	0	0
Selenomonas infelix	0	0	0	0	0	0	0	0	0	0	0	0	0	440	0	0	0	0	0	0	0	0	0	0	0	0	0	68	0	0	0	0	510	0	65	0	0	0	0	0	0	0	0	0	0	0	1537	0
Actinomyces odontolyticus	0	0	0	0	0	0	0	0	0	0	27	50	0	0	0	0	0	0	0	0	0	465	0	0	0	0	28	0	0	0	0	0	0	23	0	0	0	0	0	47	0	0	0	0	0	0	0	0
Filifactor alocis	0	0	0	0	0	0	2036	0	0	0	0	0	0	0	0	0	0	0	0	0	0	0	0	0	0	0	0	430	0	0	0	0	0	0	33	0	0	785	0	0	0	0	0	0	0	0	0	0
Eikenella corrodens	169	0	0	11	0	0	0	0	0	0	0	192	0	0	15	0	0	0	0	0	0	0	0	0	0	0	0	0	737	158	0	271	0	0	0	0	0	0	0	0	276	0	0	0	2310	0	0	52
Lactonifactor longoviformis	0	0	0	0	0	0	0	0	0	0	0	0	0	0	0	0	0	0	0	0	0	12	0	0	0	0	0	0	0	0	0	0	0	0	0	0	0	0	0	0	0	0	0	0	0	0	0	0
Allisonella histaminiformans	0	0	0	0	0	0	0	0	0	0	0	0	9	0	0	0	0	0	0	0	0	0	0	0	0	0	0	0	0	0	0	0	0	0	0	0	34	0	0	0	0	0	0	0	0	0	0	0
Porphyromonas uenonis	0	0	0	0	0	0	5750	0	0	0	0	0	0	0	0	0	0	0	0	0	0	0	0	0	0	0	0	0	0	0	0	0	0	0	0	0	0	0	0	0	0	0	0	0	0	0	0	0
Oscillibacter ruminantium	0	0	0	272	0	0	0	0	0	0	0	0	0	0	0	0	0	0	0	0	0	0	0	0	0	0	0	0	0	0	0	73	15	0	0	0	406	482	0	0	0	280	0	0	0	0	0	411
Clostridium disporicum	0	0	0	112	0	0	0	0	0	0	127	0	0	0	0	0	0	0	0	0	0	0	0	0	0	0	0	0	0	0	9	0	0	0	0	0	0	0	0	0	0	0	0	0	0	0	0	13
Anaerostipes caccae	0	0	0	0	0	0	0	0	0	13	0	0	0	0	0	0	0	0	0	0	0	0	0	0	0	0	0	0	0	0	0	0	0	5	0	0	0	0	0	0	0	0	0	0	0	0	0	0
Campylobacter ureolyticus	0	0	0	0	0	0	87	0	0	0	0	0	57	0	0	0	0	0	0	0	1223	0	0	0	0	397	0	32	186	0	0	0	0	0	23	0	0	17	0	0	173	0	0	0	0	0	0	289
Finegoldia magna	0	0	0	0	0	0	0	0	0	0	0	0	0	0	0	0	0	0	0	19	0	0	0	0	0	0	0	0	0	0	0	1750	0	0	0	0	0	0	0	0	2	0	0	0	0	0	0	0
Coprobacillus cateniformis	0	0	0	0	0	0	0	0	0	0	0	0	0	0	0	0	0	4	0	0	75	11	0	0	0	0	0	0	0	0	5	0	0	0	0	0	0	0	5	0	0	0	0	0	0	0	0	0
Faecalitalea cylindroides	0	0	0	0	0	0	0	0	0	0	0	0	0	0	0	0	0	0	0	0	0	0	9	0	0	0	0	0	0	0	0	0	0	0	0	0	0	0	0	0	10	0	0	0	0	0	0	0
Intestinimonas butyriciproducens	0	0	0	0	0	0	0	0	0	0	0	0	0	0	0	0	0	0	0	0	0	22	0	0	0	0	0	0	0	0	10	0	0	0	0	0	0	0	17	124	0	0	34	0	102	0	0	0
Aggregatibacter segnis	0	0	0	539	0	0	0	0	0	0	0	0	0	0	0	0	0	0	0	0	0	556	0	0	0	0	0	0	0	0	0	0	0	0	0	0	0	0	0	0	0	621	0	0	0	0	36	0
Oxalobacter formigenes	0	0	0	0	0	0	0	0	0	0	5	0	59	0	0	0	52	0	68	0	15	15	0	0	0	0	0	0	0	0	0	3	0	0	0	0	9	0	0	0	0	0	24	0	0	0	0	0
Anaerofustis stercorihominis	0	0	0	0	0	0	0	0	0	0	0	0	0	0	0	0	0	0	5	0	0	2	0	0	0	0	0	0	11	0	0	0	0	4	0	0	0	0	0	0	0	0	0	0	0	199	0	0
Peptococcus niger	0	0	0	0	0	0	0	0	0	0	0	0	0	0	0	0	0	0	0	0	129	0	0	0	0	165	0	0	960	0	0	0	0	0	0	0	0	0	0	0	0	0	0	0	0	0	0	2
Butyricicoccus desmolans	0	0	19	0	18	0	0	0	0	0	0	0	0	0	0	49	0	0	0	0	0	14	0	0	8	0	0	0	0	0	0	0	0	20	0	0	0	0	31	0	0	0	0	0	0	0	23	10
Porphyromonas somerae	0	0	0	0	0	0	544	0	0	0	0	0	193	0	0	0	10	0	0	0	0	0	0	0	0	0	0	0	0	0	0	0	0	0	0	0	0	0	0	0	0	0	0	0	0	0	0	0
Bacteroides thetaiotaomicron	0	0	0	0	0	0	0	0	0	0	0	0	0	0	0	0	0	0	0	0	0	0	0	0	0	0	0	0	0	0	0	0	0	0	77	0	0	0	0	0	0	0	0	0	0	0	0	0
Victivallis vadensis	0	53	0	0	0	0	0	0	0	0	0	0	15	0	0	0	0	0	0	0	0	0	23	8	0	0	0	0	0	0	0	0	0	0	0	0	0	5	0	0	0	0	0	0	0	0	0	7
Bacteroides heparinolyticus	0	0	0	0	0	0	0	0	0	0	0	0	0	0	0	0	0	0	0	0	0	0	0	0	0	0	0	0	0	0	0	0	0	0	1335	0	0	0	0	0	0	0	0	0	0	0	0	0
Christensenella minuta	0	0	9	0	0	0	0	0	0	0	0	0	0	0	0	0	0	0	0	0	0	6	0	0	0	0	0	0	0	0	5	4	0	0	0	0	0	0	0	0	0	0	0	0	0	0	0	0
Actinomyces cardiffensis	0	0	0	0	0	0	4	0	0	0	0	0	14	0	0	0	112	0	0	0	0	0	69	0	0	0	0	0	0	0	0	0	0	0	992	129	0	0	0	0	0	0	0	0	0	0	0	0
Treponema medium	0	0	0	0	0	0	0	0	0	0	0	0	0	0	0	0	0	0	0	0	0	0	0	0	0	0	0	0	0	0	0	0	0	0	0	0	0	2145	0	0	0	0	0	0	0	0	0	0
Prevotella oris	0	0	0	0	0	306	0	0	0	0	0	0	0	0	0	0	0	0	0	0	0	0	0	0	0	0	0	0	0	0	0	0	0	0	0	0	0	531	0	0	0	0	0	0	0	0	0	507
Holdemania filiformis	0	0	14	0	0	0	0	0	0	0	0	0	0	0	0	4	10	0	0	0	0	33	0	19	0	2	0	4	0	12	5	0	3	25	0	0	0	0	0	0	0	0	0	0	0	0	14	0
Clostridioides difficile	0	0	0	0	0	0	0	0	0	0	0	0	0	0	0	0	0	0	0	0	0	0	0	0	0	0	0	0	60	0	0	0	0	0	0	0	0	0	0	0	0	0	0	0	0	0	0	0
Pseudoflavonifractor capillosus	15	0	0	0	0	0	0	0	0	0	69	0	0	12	0	0	0	0	38	0	0	0	0	0	6	3	18	0	0	87	0	0	0	0	0	0	0	0	0	0	0	0	0	0	0	0	0	30
Treponema socranskii	0	0	0	0	0	0	0	0	0	0	0	0	0	0	0	0	0	0	0	0	0	0	215	0	0	0	0	0	0	0	0	0	0	0	998	0	0	341	0	0	0	0	0	0	0	0	354	0
Mobiluncus curtisii	0	0	0	0	0	0	152	0	0	0	0	0	0	0	0	0	0	0	0	0	6	0	0	0	0	0	0	10	0	0	0	0	0	0	133	0	0	8	0	0	464	0	0	0	0	0	0	256
Enhydrobacter aerosaccus	0	0	0	0	45	149	0	0	0	18	45	11	11	12	19	12	0	0	0	0	9	0	0	0	0	0	2	0	0	27	2	0	0	0	2	0	0	0	0	23	0	0	30	0	0	0	0	0
Porphyromonas endodontalis	0	0	0	0	0	0	72	0	0	0	0	0	0	0	0	0	0	0	0	0	0	0	105	0	0	0	0	0	0	0	0	0	0	0	0	0	0	443	0	0	0	0	0	0	0	0	0	0
Anaerotruncus colihominis	0	11	12	0	0	0	0	0	0	0	0	0	0	29	0	0	0	0	0	0	0	0	0	0	0	0	0	0	0	0	0	0	10	0	0	0	69	0	0	0	0	0	0	0	0	0	0	0
Bacteroides acidifaciens	0	0	0	0	0	0	0	0	0	0	0	0	0	0	0	0	0	0	0	0	0	0	120	0	0	0	0	0	0	0	0	0	0	0	0	0	0	0	0	0	0	0	0	0	0	0	0	0
Sediminibacterium salmoneum	0	0	0	0	0	0	0	0	0	21	0	0	0	0	0	0	0	0	0	0	0	0	0	0	8	0	0	3	0	0	0	0	1	0	0	0	0	0	0	0	0	0	0	0	0	1830	0	3
Bacteroides fluxus	0	0	0	0	0	0	0	0	0	0	0	0	0	0	0	0	0	0	0	0	0	0	0	0	0	0	0	0	0	0	0	610	0	0	0	0	0	0	0	0	0	0	0	0	0	0	0	0
Dielma fastidiosa	0	0	4	0	0	0	0	0	0	0	0	0	0	0	0	17	0	0	8	0	19	0	0	6	9	14	0	0	0	27	0	0	0	0	0	0	0	0	0	12	18	0	0	0	0	0	0	0
Mogibacterium timidum	0	0	0	0	0	40	0	0	0	11	0	0	0	73	0	0	0	64	0	0	0	0	0	0	0	0	0	0	0	0	0	0	0	0	0	0	0	353	0	0	0	0	0	0	17	0	0	202
Clostridium tertium	0	0	0	0	0	0	0	0	0	0	0	0	0	0	0	15	0	0	0	0	0	0	0	0	0	0	0	0	0	0	0	0	0	0	0	0	0	0	0	0	0	0	0	0	0	0	0	0
Peptoniphilus lacrimalis	0	0	0	0	0	0	0	0	0	0	0	0	0	0	0	0	0	0	0	0	0	0	0	0	0	0	0	0	0	0	2	0	0	0	0	0	0	0	0	0	0	0	0	0	0	0	0	0
Butyricimonas faecihominis	0	0	0	0	0	0	0	0	0	0	0	0	0	0	0	0	0	0	0	0	0	0	0	0	0	0	0	0	0	0	40	43	0	0	0	0	0	0	0	0	0	0	71	0	0	0	0	0
Granulicatella elegans	0	0	0	0	0	14	0	0	0	0	0	0	0	0	0	0	0	413	0	0	0	0	0	0	0	0	0	0	0	0	0	0	8	0	0	0	0	0	0	0	0	10	0	0	0	0	0	0
Alloscardovia omnicolens	0	0	0	0	0	0	0	0	0	0	0	0	0	0	0	0	0	0	0	0	0	0	0	0	2	0	0	0	0	0	0	0	0	0	0	0	0	0	0	0	0	0	0	0	0	0	0	0
Sphingobium yanoikuyae	0	0	0	0	0	0	9	0	0	0	0	0	0	0	0	0	0	0	0	0	0	0	0	0	0	0	0	0	0	19	0	0	0	0	0	0	0	0	0	0	0	0	10	0	0	2149	0	0
Megasphaera micronuciformis	0	0	0	0	0	0	0	0	0	0	0	0	0	0	0	0	0	0	0	354	0	0	0	0	0	0	11	0	0	0	0	0	2	0	0	0	0	0	0	91	0	0	0	0	0	0	0	0
Lawsonella clevelandensis	0	0	0	0	0	0	0	0	0	6	0	0	0	0	0	119	0	0	0	0	0	4	0	0	0	0	0	0	0	23	0	0	0	0	0	0	0	0	0	0	0	0	97	0	0	0	0	0
Intestinimonas timonensis	0	0	0	0	0	0	0	0	0	0	0	0	0	0	0	0	0	0	0	0	0	0	0	0	0	0	0	0	0	0	0	0	0	0	0	0	0	0	0	964	0	0	0	0	0	0	0	0
Campylobacter gracilis	0	0	0	0	0	0	0	0	0	0	0	0	0	133	0	0	0	0	0	0	0	54	0	268	0	0	0	69	0	0	0	0	101	33	399	17	0	0	0	0	0	0	0	10	77	0	0	0
Meiothermus silvanus	0	0	0	0	31	0	0	0	0	6	5	0	0	0	0	0	0	0	0	0	6	2	0	0	0	0	4	0	0	23	0	0	0	4	0	0	0	0	0	0	0	0	53	0	0	318	0	0
Catabacter hongkongensis	0	0	0	0	0	0	0	0	0	0	0	0	0	173	0	0	0	0	0	0	0	0	0	0	0	0	0	13	0	0	0	0	7	10	0	0	0	0	0	0	0	0	0	0	17	0	0	0
Holdemania massiliensis	0	9	0	0	0	0	0	0	0	0	0	0	0	0	0	0	0	0	0	0	0	0	13	0	0	0	0	0	0	25	0	9	0	0	0	0	0	0	28	0	0	3	7	0	0	0	0	0
Faecalicoccus pleomorphus	0	0	0	0	0	0	0	0	0	0	21	0	0	0	0	0	0	0	0	0	0	0	0	0	0	0	0	0	0	0	0	0	0	0	0	0	0	0	0	0	0	0	0	0	0	0	0	0
Peptoniphilus coxii	0	0	0	0	0	0	1330	0	0	0	0	0	0	0	0	0	0	0	0	0	0	0	0	0	0	0	0	0	0	0	0	0	0	0	0	0	0	0	0	0	0	0	0	0	0	0	0	0
Methylobacillus flagellatus	0	3	0	0	9	0	0	0	0	0	0	0	0	0	0	0	0	0	0	0	0	0	0	0	0	0	0	0	0	0	0	0	0	0	0	0	0	0	0	0	0	0	104	9	0	279	0	0
Streptococcus anginosus	0	0	0	0	0	0	0	0	0	0	0	0	0	0	0	0	0	0	0	0	0	0	0	0	0	0	0	0	0	0	0	0	0	0	22	16	0	0	0	19	0	0	0	0	0	0	0	0
Harryflintia acetispora	0	0	0	0	0	0	0	0	0	0	0	0	0	3	0	0	0	0	0	0	0	0	0	0	0	0	0	0	0	0	0	0	0	0	0	0	0	0	0	0	0	0	0	0	0	0	0	0
Anaerotruncus rubiinfantis	0	0	0	0	0	0	0	0	0	0	0	0	0	0	0	0	0	0	11	0	0	0	0	0	0	0	0	0	0	0	0	3	0	4	0	0	0	0	0	0	0	0	0	0	0	0	0	0
Abiotrophia defectiva	0	0	0	0	0	0	0	0	0	0	0	0	0	0	0	0	0	0	0	0	0	0	0	0	0	0	0	0	0	0	0	0	0	0	0	0	0	0	0	0	0	0	0	0	0	0	0	0
Capnocytophaga leadbetteri	0	0	0	0	0	0	0	0	0	0	0	0	7	0	0	0	0	0	0	0	0	0	0	0	0	0	0	0	0	0	0	0	0	0	355	0	0	0	0	0	0	0	0	0	0	0	0	0
Leptotrichia trevisanii	0	0	0	0	0	0	0	0	0	0	0	0	0	0	1048	0	0	0	0	0	0	0	0	0	0	0	0	0	0	0	73	0	0	0	0	0	0	35	0	0	0	0	0	0	0	0	0	0
Rothia mucilaginosa	0	0	0	0	0	0	0	0	0	0	0	0	0	0	23	18	0	0	0	0	0	2	0	0	0	0	0	0	0	0	9	0	0	0	0	0	0	0	0	16	0	0	0	0	0	0	0	3
Oribacterium sinus	0	0	0	0	0	8	0	0	0	0	0	0	11	0	0	0	0	0	0	0	0	0	0	0	0	0	0	0	0	0	0	0	4	0	0	0	0	0	0	0	0	0	0	0	0	0	0	0
Campylobacter curvus	0	0	0	27	0	0	0	0	0	0	0	118	0	0	0	0	0	0	0	0	0	0	0	0	0	0	0	0	0	0	0	0	0	0	261	0	0	0	0	0	0	0	0	0	0	0	0	0
Escherichia coli	0	0	0	0	0	0	0	0	0	0	0	0	0	0	0	0	0	0	0	4053	0	0	0	0	0	0	0	0	0	0	221	0	0	0	0	0	0	0	0	0	0	0	0	0	0	0	0	0
Atopobium parvulum	0	0	0	0	0	0	0	0	0	0	0	0	0	0	8	0	0	0	0	0	0	0	0	0	0	0	0	11	0	0	0	0	0	0	0	0	0	0	0	21	6	0	0	0	0	0	0	0
Phocea massiliensis	0	0	0	0	0	0	0	0	0	0	0	0	0	6	0	0	0	0	0	0	0	0	0	0	0	0	0	0	0	0	0	0	0	4	0	0	0	0	0	0	0	0	0	0	0	0	0	0
Eggerthella lenta	0	0	0	0	0	0	0	0	0	0	19	22	0	0	0	0	0	0	0	0	0	0	0	0	0	6	0	0	0	0	0	0	0	0	0	9	0	0	0	0	0	0	0	0	0	0	0	0
Atopobium rimae	0	0	0	0	0	0	0	0	0	0	0	0	0	0	0	16	0	0	0	0	0	0	0	0	0	0	0	149	0	0	0	0	0	0	0	0	0	0	0	0	0	0	0	0	0	0	0	0
Prevotella buccalis	0	0	0	0	0	0	0	0	0	0	0	0	0	0	0	0	0	0	0	0	0	0	0	0	0	0	0	95	0	0	0	0	0	0	0	0	0	0	0	0	0	0	0	0	0	0	0	0
Parabacteroides gordonii	0	0	0	0	0	0	0	0	0	0	0	0	0	0	0	17	0	0	0	0	0	0	0	0	0	0	0	0	0	0	0	0	0	0	0	0	0	0	0	0	0	0	0	0	0	0	0	0
Sanguibacteroides justesenii	0	0	0	0	0	0	0	0	0	0	0	0	0	0	0	0	18	0	0	0	0	0	0	0	0	0	0	0	0	0	0	0	0	0	0	0	0	0	0	0	0	0	0	0	0	0	0	0
Sphaerotilus natans	0	0	0	0	0	0	0	0	0	0	0	0	0	0	0	0	0	0	0	0	0	0	0	0	0	0	0	0	0	0	0	0	0	0	0	0	0	0	0	718	0	0	0	0	0	0	0	0
Fournierella massiliensis	0	0	0	0	0	0	0	0	0	0	0	0	0	0	0	0	0	0	0	0	0	0	0	0	0	0	0	0	0	0	0	0	0	0	0	0	0	0	0	0	0	0	0	0	0	0	0	0
Actinomyces turicensis	0	0	0	0	0	0	0	0	0	0	0	0	0	0	0	0	0	0	0	0	0	0	0	0	0	0	0	0	85	0	24	0	0	0	0	0	0	0	0	0	73	0	0	0	0	0	0	0
Fusobacterium periodonticum	0	0	0	0	0	0	0	0	0	0	0	0	0	0	0	0	0	0	0	0	0	0	0	0	0	0	0	0	0	85	0	0	0	0	0	25	0	0	0	0	0	0	0	0	0	0	0	0
Porphyromonas pasteri	0	0	0	215	0	0	0	0	0	0	0	0	0	0	0	0	0	0	0	0	0	0	0	0	0	0	0	0	0	0	0	0	0	0	0	0	0	0	0	0	0	0	0	0	0	0	0	0
Varibaculum timonense	0	0	0	0	0	0	0	0	0	0	0	0	0	0	0	0	0	0	15	0	0	0	0	0	0	0	0	0	0	0	0	0	0	0	0	0	0	0	0	0	0	0	0	0	0	0	0	0
Parabacteroides distasonis	0	0	0	0	0	0	0	0	0	0	0	0	0	0	0	0	0	0	0	0	0	0	0	0	0	0	0	0	0	0	0	0	0	0	0	0	0	0	0	0	0	0	0	0	0	0	0	0
Alloprevotella rava	0	0	0	191	0	0	0	0	0	0	0	0	0	0	0	0	0	0	0	0	0	0	80	0	0	0	0	0	0	0	0	0	0	0	0	0	0	0	0	0	0	0	0	0	0	0	0	0
Clostridium butyricum	0	0	0	0	0	0	0	0	0	0	0	0	0	0	15	0	0	0	0	0	0	0	0	0	0	0	0	0	0	0	0	0	0	0	0	0	0	0	0	0	4	160	0	0	0	0	0	0
Treponema amylovorum	0	0	0	0	0	0	0	0	0	0	0	0	0	0	0	0	0	0	0	0	0	0	0	0	0	0	0	0	0	0	0	0	0	0	0	0	0	308	0	0	0	0	0	0	0	0	0	0
Tissierella praeacuta	0	0	0	0	0	0	0	0	0	0	0	0	0	0	0	0	0	0	0	0	0	0	0	0	0	0	0	0	0	0	0	0	62	0	0	0	0	0	0	0	0	0	0	0	0	0	0	0
Corynebacterium durum	0	0	0	0	0	0	0	0	0	0	0	0	0	0	0	0	0	0	0	0	9	0	0	0	3	0	0	0	0	0	0	0	0	0	0	0	0	0	0	0	0	0	0	0	0	0	0	0
Cuneatibacter caecimuris	0	0	0	0	0	0	0	0	0	0	0	0	0	0	0	0	0	0	0	0	0	6	0	0	0	0	0	0	0	31	0	0	0	0	0	0	0	0	0	0	0	0	0	0	0	0	0	0
Prevotella disiens	0	0	0	0	13	0	0	0	0	0	0	0	0	0	0	0	0	0	0	0	0	0	0	0	0	0	0	0	0	0	0	8	0	0	0	0	0	0	0	0	0	0	0	0	0	0	0	0
Clostridium subterminale	0	0	0	0	0	0	0	0	0	0	0	0	0	0	0	0	0	0	0	153	0	0	0	0	0	0	0	0	0	0	0	0	0	0	0	0	0	0	0	0	0	0	0	0	0	0	0	0
Succinatimonas hippei	0	0	0	0	0	0	0	0	0	0	0	0	0	0	0	0	0	0	0	0	0	0	0	0	0	0	0	0	0	0	0	0	0	0	0	0	0	0	0	0	0	0	0	0	0	0	0	0
Oribacterium parvum	0	0	0	0	0	0	0	0	0	0	0	0	0	0	0	0	0	0	0	0	0	0	0	0	0	0	0	0	0	0	0	0	0	159	0	0	0	0	0	0	7	0	0	0	0	0	0	0
Phoenicibacter massiliensis	0	0	0	0	0	0	0	0	0	0	0	0	0	0	0	0	0	0	0	0	79	0	0	0	0	0	0	0	0	0	0	0	0	0	0	0	0	0	0	0	0	0	0	0	0	0	0	0
Prevotella pallens	0	0	0	0	0	0	0	0	0	0	0	0	0	0	0	3	0	0	0	0	0	0	0	0	0	0	0	0	51	0	0	0	0	0	0	0	0	0	0	0	0	0	0	0	0	0	0	0
Collinsella aerofaciens	15	0	0	0	0	0	0	0	7	0	0	0	0	0	0	0	0	0	10	0	0	0	0	0	0	0	0	3	0	0	0	18	0	0	0	6	0	0	0	0	0	0	0	0	0	0	0	0
Prevotella dentalis	0	0	0	109	0	0	0	0	0	0	0	0	0	0	0	0	0	0	0	0	0	0	0	0	0	0	0	0	0	0	0	0	0	0	0	0	0	0	0	0	0	0	0	0	0	0	0	0
Streptococcus oralis	0	0	0	0	0	0	0	0	0	0	0	0	0	0	0	0	0	0	0	0	0	0	0	0	0	0	0	0	0	0	0	0	0	0	0	0	0	0	0	0	0	0	0	0	0	0	134	0
Rothia dentocariosa	0	0	0	0	0	0	0	0	0	0	0	0	0	0	0	0	0	0	0	0	0	0	0	11	0	0	5	0	0	0	0	0	0	0	0	0	0	0	0	0	0	0	0	0	0	0	0	0
Scardovia wiggsiae	0	0	0	0	0	0	0	0	0	0	0	0	0	0	0	0	0	0	0	0	0	0	0	0	0	0	0	0	0	0	0	0	0	0	0	0	0	0	0	0	0	0	0	0	0	0	0	0
Bulleidia extructa	0	0	0	0	0	64	0	0	0	0	0	0	0	0	0	0	0	0	0	0	0	0	0	0	0	0	0	0	0	0	0	0	0	0	6	0	0	0	0	0	0	0	0	0	0	0	0	0
Peptoanaerobacter stomatis	0	0	0	0	0	0	0	0	0	0	0	0	0	0	0	0	0	0	0	0	0	0	0	0	0	0	0	0	0	0	0	0	0	0	0	0	0	186	0	0	0	0	0	0	0	0	0	0
Senegalimassilia anaerobia	12	0	7	0	0	0	0	0	0	0	0	0	5	0	0	0	0	0	0	0	0	0	3	0	0	0	2	11	0	0	0	5	0	0	0	0	0	0	0	0	0	0	0	0	0	0	0	0
Actinomyces lingnae	46	0	0	0	0	0	0	0	0	0	0	0	0	0	0	0	0	0	0	0	0	0	0	0	0	0	0	0	0	0	0	0	0	0	0	0	0	0	0	0	0	0	0	0	0	0	0	0
Corynebacterium kroppenstedtii	0	0	0	0	0	0	0	0	0	0	0	0	8	0	0	0	0	0	0	0	0	0	0	5	0	3	0	0	0	0	0	0	0	0	0	0	0	0	9	0	0	0	0	0	0	716	0	0
Clostridium cadaveris	0	0	0	0	0	0	0	0	0	0	0	0	0	0	0	0	0	0	0	0	0	0	0	0	0	0	0	0	0	0	0	0	10	0	0	0	0	0	0	0	0	0	0	0	0	0	0	0
Pseudomonas aeruginosa	0	0	0	0	0	0	0	0	0	0	0	0	0	0	0	43	0	0	0	0	0	0	0	0	0	0	0	0	0	0	0	0	0	0	0	0	0	0	0	0	0	0	0	0	0	0	0	0
Lactobacillus casei	12	0	0	0	0	0	0	0	0	0	0	0	0	0	0	0	0	0	0	0	0	0	0	0	0	0	0	0	0	0	0	0	0	0	0	0	0	0	0	0	0	0	0	0	0	0	0	0
Clostridium neonatale	0	0	0	0	0	0	0	0	0	0	0	0	0	0	0	0	0	0	0	0	0	0	0	0	0	0	0	0	0	0	0	0	0	0	0	10	0	0	0	0	0	48	0	0	0	0	0	0
Oribacterium asaccharolyticum	0	0	0	18	0	0	0	0	0	0	0	0	0	0	0	0	0	0	0	0	0	0	0	0	0	0	0	0	0	0	0	0	0	0	31	0	0	0	0	0	0	0	0	0	0	0	0	0
Prevotella corporis	0	0	0	0	0	0	0	0	0	0	0	0	0	0	0	0	0	0	0	0	0	0	0	0	0	0	0	0	0	0	0	0	0	0	0	0	0	0	0	0	9	0	0	0	0	0	0	0
Moryella indoligenes	0	0	0	0	0	0	0	0	0	0	0	0	0	0	0	0	0	0	0	0	28	0	0	0	0	0	0	0	0	0	0	0	0	0	0	0	0	0	0	0	0	0	0	0	0	0	0	0
Lactobacillus iners	0	0	0	0	0	0	0	0	0	0	0	0	0	0	0	0	0	0	0	0	0	0	0	0	0	0	0	0	0	0	0	0	0	0	0	0	0	0	0	0	0	0	0	0	0	0	0	0
Merdibacter massiliensis	0	0	0	0	0	0	0	0	0	0	0	0	0	0	0	0	0	0	0	0	0	0	0	0	0	0	0	0	0	0	0	0	0	0	0	0	0	0	0	0	0	0	0	0	0	0	0	0
Leptotrichia hofstadii	0	0	0	0	0	0	0	0	0	0	0	0	0	50	0	0	0	0	0	0	0	0	0	0	0	0	0	0	0	0	0	0	0	0	0	0	0	0	0	0	0	0	0	0	0	0	0	0
Cardiobacterium hominis	0	0	0	0	0	0	0	0	0	0	0	0	0	0	0	0	0	0	0	0	0	0	0	0	0	0	0	0	0	0	0	0	0	0	0	0	0	0	0	0	0	0	0	0	0	0	0	24
Nevskia terrae	0	0	0	0	0	0	0	0	0	0	0	0	0	0	0	0	0	0	0	0	0	0	0	0	0	0	0	0	0	0	0	0	0	0	0	0	0	0	0	0	0	0	0	0	0	239	0	0
Chryseobacterium haifense	0	0	0	0	0	0	0	0	0	0	0	0	0	0	0	0	0	0	0	0	0	0	0	0	0	0	0	0	0	0	0	0	0	0	0	0	0	0	0	143	0	0	0	0	0	0	0	0
Brochothrix thermosphacta	0	0	0	0	0	0	0	0	0	0	0	0	0	0	0	0	0	0	0	0	0	0	0	0	0	0	0	0	0	0	0	0	0	0	0	0	0	0	0	0	0	0	0	0	0	1950	0	0
Staphylococcus haemolyticus	0	0	0	0	0	0	0	0	0	0	0	0	0	0	0	0	0	0	0	0	0	0	0	0	0	0	0	0	0	0	0	0	0	0	0	0	0	0	0	0	0	0	0	0	0	0	0	0
Porphyromonas gingivalis	0	0	0	0	0	0	0	0	0	0	0	0	0	0	0	0	0	0	0	0	0	0	0	0	0	0	0	0	0	0	0	0	0	0	0	9	0	0	0	0	0	0	0	0	0	0	0	0
Prevotella melaninogenica	0	0	0	0	0	0	0	0	0	0	0	0	0	0	0	0	0	0	0	0	0	0	0	0	0	0	0	0	0	0	0	0	0	0	0	0	0	0	0	0	0	0	0	0	0	0	0	0
Prevotella histicola	0	0	0	0	0	0	0	0	0	0	0	0	10	0	0	12	0	0	0	0	0	0	0	0	0	0	0	0	0	0	0	0	0	0	0	0	0	0	0	0	0	0	0	0	0	0	0	0
Murdochiella asaccharolytica	0	0	0	0	0	0	0	0	0	0	0	0	0	0	0	0	0	0	0	0	0	0	0	0	0	0	0	0	0	0	0	0	0	0	0	0	0	0	0	0	0	0	0	0	0	0	0	0
Gordonibacter urolithinfaciens	0	0	0	0	0	0	0	0	0	0	0	0	0	0	0	0	0	0	0	0	0	2	0	0	0	0	0	0	0	0	0	0	0	0	0	0	0	0	0	0	0	0	0	0	0	0	0	0
Sphingomonas astaxanthinifaciens	0	0	0	0	0	0	0	0	0	0	0	0	0	0	0	0	0	0	0	0	0	0	0	0	0	0	0	0	0	0	0	0	0	0	0	0	0	0	0	0	0	0	0	0	0	0	0	0
Anaerostipes butyraticus	0	0	0	0	0	0	0	0	0	0	0	0	0	0	0	0	0	0	0	0	0	0	0	0	0	0	0	0	0	0	0	0	0	0	0	0	0	0	0	0	0	0	0	0	0	0	0	0
Robinsoniella peoriensis	0	0	0	0	0	0	0	0	0	0	0	0	0	0	0	0	0	0	0	0	0	0	0	0	0	0	0	0	0	0	0	0	0	0	0	0	0	0	0	0	0	0	0	0	0	0	0	0
Actinomyces graevenitzii	0	0	0	0	0	0	0	0	0	0	0	0	0	0	0	4	0	0	0	0	0	0	0	0	0	0	0	0	0	0	0	0	0	0	0	0	0	0	0	0	0	0	0	0	0	0	0	0
Capnocytophaga sputigena	0	0	0	0	0	0	0	0	0	0	0	0	0	0	91	0	0	0	0	0	0	0	0	0	0	0	0	0	0	0	0	0	0	0	0	0	0	0	0	0	0	0	0	0	0	0	0	0
Angelakisella massiliensis	0	0	0	0	0	0	0	0	0	0	14	0	0	0	0	0	0	0	0	0	0	0	0	0	0	0	0	0	0	0	0	0	0	0	0	0	0	0	0	0	0	0	0	0	0	0	0	0
Chryseobacterium hominis	0	0	0	0	0	0	0	0	0	0	0	0	0	5	15	0	0	0	0	0	0	0	0	0	0	0	0	0	0	0	0	0	0	0	0	0	0	0	0	0	0	0	0	0	0	0	0	0
Dialister propionicifaciens	0	0	0	0	0	0	0	0	0	0	0	0	0	0	0	0	0	0	0	0	0	0	0	0	0	0	0	0	0	0	0	0	0	0	0	0	0	0	0	0	0	0	0	0	0	0	0	0
Prevotella baroniae	0	0	0	0	0	0	0	0	0	0	0	0	0	0	0	0	0	0	0	0	0	0	0	0	0	0	0	0	0	0	0	0	0	0	14	0	0	0	0	0	0	0	0	0	0	0	0	0
Inhella inkyongensis	0	0	0	0	0	0	0	0	0	0	0	0	0	0	0	0	0	0	0	0	0	0	0	0	0	0	0	0	0	0	0	0	0	0	0	0	0	0	0	42	0	0	0	0	0	0	0	0
Hymenobacter gelipurpurascens	0	0	0	0	0	0	0	0	0	0	0	0	0	0	0	0	0	0	0	0	0	0	0	0	0	0	0	0	0	0	0	0	0	0	0	0	0	0	0	0	0	0	0	0	0	0	0	0
Arcobacter butzleri	0	0	0	0	0	0	0	0	0	0	0	0	0	0	0	0	0	0	0	0	0	0	0	0	0	0	0	0	0	0	0	0	0	0	0	0	0	0	0	21	0	0	0	0	0	0	0	0
Corynebacterium riegelii	0	0	0	0	0	0	0	0	0	0	0	0	0	0	0	0	0	0	0	0	0	0	0	0	0	0	0	0	0	0	0	0	0	0	0	0	0	0	0	0	0	0	0	0	0	0	0	0
Weissella paramesenteroides	0	0	0	0	0	0	0	0	0	0	0	0	0	0	0	0	0	0	0	0	0	0	0	0	0	0	0	0	0	0	0	0	0	0	0	0	0	0	0	30	0	0	0	0	0	0	0	0
Deinococcus antarcticus	0	0	0	0	0	0	0	0	0	0	0	0	0	0	0	0	0	0	0	0	0	0	0	0	0	0	0	0	0	0	0	0	0	0	0	0	0	0	0	28	0	0	0	0	0	0	0	0
Prevotella bergensis	0	0	0	0	0	0	0	0	0	0	0	0	0	0	0	0	0	0	0	0	0	0	0	0	0	0	0	0	0	0	0	9	0	0	0	0	0	0	0	0	0	0	0	0	0	0	0	0
Aureimonas altamirensis	0	0	0	0	0	0	0	0	0	0	0	0	0	0	0	0	0	0	0	0	0	0	0	0	0	8	0	0	0	0	0	0	0	0	0	0	0	0	0	0	0	0	0	0	0	0	0	0
Lactobacillus algidus	0	0	0	0	0	0	0	0	0	0	0	0	0	0	0	0	0	0	0	0	0	0	0	0	0	0	0	0	0	0	0	0	0	0	0	0	0	0	0	0	0	0	14	0	0	0	0	0
Eggerthia catenaformis	0	0	0	0	0	9	11	0	0	0	0	0	0	0	0	0	0	0	0	0	0	0	0	0	0	0	0	0	0	0	0	0	0	0	0	0	0	0	0	0	0	0	0	0	0	0	0	0
Pedobacter composti	0	0	0	0	0	0	0	0	0	0	0	0	0	0	0	0	0	0	0	0	0	0	0	0	0	0	0	0	0	0	0	0	0	0	0	0	0	0	0	26	0	0	0	0	0	0	0	0
Kingella oralis	0	0	0	0	0	0	0	0	0	0	0	0	0	0	0	0	0	0	0	0	0	0	0	0	0	0	0	0	0	0	0	0	0	0	0	0	0	0	0	0	0	0	0	0	0	0	0	0
Chryseobacterium ginsengiterrae	0	8	0	0	0	0	0	0	0	0	0	0	0	0	0	0	0	0	0	0	0	0	0	0	0	0	0	0	0	0	0	0	0	0	0	0	0	0	0	0	0	0	0	0	0	0	0	0
Staphylococcus aureus	0	0	0	0	0	0	0	0	0	0	0	0	0	0	0	0	0	0	0	0	0	0	0	0	0	0	0	0	0	0	0	0	0	0	0	0	0	0	0	0	0	0	0	0	0	0	0	0
Trueperella bernardiae	0	0	0	0	0	0	0	0	0	0	0	0	0	0	0	0	0	0	0	0	0	0	0	0	0	0	0	0	0	0	0	0	0	7	0	0	0	0	0	0	0	0	0	0	0	0	0	0
Prevotella salivae	0	0	0	0	0	0	0	0	0	0	0	0	0	0	0	0	0	0	0	0	0	0	0	0	0	0	0	0	0	0	0	0	0	0	0	0	0	0	0	0	0	0	0	0	0	0	0	0
Cloacibacterium haliotis	0	0	0	0	0	0	0	0	0	0	0	0	0	0	0	0	0	0	0	0	0	0	0	0	0	0	0	0	0	0	0	0	0	0	0	0	0	0	0	0	0	0	0	0	0	0	0	0
Mesorhizobium loti	0	0	0	0	0	0	0	0	0	0	0	0	0	0	0	0	0	0	0	0	0	0	0	0	0	0	0	0	0	0	0	0	0	0	0	0	0	0	0	0	0	0	0	0	0	0	0	0
Stenotrophomonas rhizophila	0	0	0	0	0	0	13	0	0	0	0	0	0	0	0	0	0	0	0	0	0	0	0	0	0	0	0	0	0	0	0	0	0	0	0	0	0	0	0	0	0	0	0	0	0	0	0	0
Legionella fallonii	0	0	0	0	0	0	0	0	0	0	0	0	0	0	0	0	0	0	0	0	0	0	0	0	0	0	0	0	0	0	0	0	0	0	0	0	0	0	0	0	0	0	0	0	0	0	0	0
Arsenicicoccus bolidensis	0	0	0	0	0	0	0	0	0	0	0	0	0	0	0	0	0	0	0	0	0	0	0	0	0	0	0	0	0	0	0	0	0	0	0	0	0	0	0	12	0	0	0	0	0	0	0	0
Parasegetibacter luojiensis	0	0	0	0	0	0	0	0	0	0	0	0	0	0	0	0	0	0	0	0	0	0	0	0	0	0	0	0	0	0	0	0	0	0	0	0	0	0	0	12	0	0	0	0	0	0	0	0
Phenylobacterium muchangponense	0	0	0	0	0	0	0	0	0	0	0	0	0	0	0	0	0	0	2	0	0	0	0	0	0	0	0	0	0	0	0	0	0	0	0	0	0	0	0	0	0	0	0	0	0	0	0	0
Sphingomonas koreensis	0	0	0	0	0	0	0	0	0	0	0	0	0	0	0	0	0	0	0	0	0	0	0	0	0	0	0	0	0	0	0	0	0	0	0	0	0	0	0	9	0	0	0	0	0	0	0	0
Prevotella nanceiensis	0	0	0	0	0	0	0	0	0	0	0	0	0	0	0	0	0	0	0	0	0	0	0	0	0	0	0	0	0	0	0	0	0	0	0	0	0	0	0	0	4	0	0	0	0	0	0	0
Lactobacillus aviarius	0	0	0	0	0	0	7	0	0	0	0	0	0	0	0	0	0	0	0	0	0	0	0	0	0	0	0	0	0	0	0	0	0	0	0	0	0	0	0	0	0	0	0	0	0	0	0	0
Anaeroglobus geminatus	0	0	0	0	0	0	0	0	0	0	0	0	0	0	0	0	0	0	0	0	0	0	0	0	0	0	0	0	0	0	2	0	0	0	0	0	0	0	0	0	0	0	0	0	0	0	0	0
Flavobacterium indicum	0	0	0	0	0	0	0	0	0	0	0	0	0	0	0	0	0	0	0	0	0	0	0	0	0	0	0	0	0	0	0	0	0	0	0	0	0	0	0	7	0	0	0	0	0	0	0	0
Corynebacterium pseudogenitalium	0	0	0	0	0	0	0	0	0	0	0	0	0	0	0	0	0	0	0	0	0	0	0	0	0	0	0	0	0	0	0	0	0	0	0	0	0	0	0	0	0	0	0	0	0	0	0	0
Actinomyces israelii	0	0	0	0	2	0	0	0	0	0	0	0	0	0	0	0	0	0	0	0	0	0	0	0	0	0	0	0	0	0	0	0	0	0	0	0	0	0	0	0	0	0	0	0	0	0	0	0
Flavobacterium resistens	0	0	0	0	0	3	0	0	0	0	0	0	0	0	0	0	0	0	0	0	0	0	0	0	0	0	0	0	0	0	0	0	0	0	0	0	0	0	0	0	0	0	0	0	0	0	0	0

## Sheet: Burns
Supplementary Table 3. Species-level ASV table for Burns dataset.
	SRR2059318	SRR2059337	SRR2059302	SRR2059331	SRR2059301	SRR2059330	SRR2059316	SRR2059328	SRR2059314	SRR2059338	SRR2059311	SRR2059326	SRR2059304	SRR2059325	SRR2059329	SRR2059298	SRR2059306	SRR2059315	SRR2059322	SRR2059307	SRR2059312	SRR2059297	SRR2059299	SRR2059317	SRR2059323	SRR2059305	SRR2059300	SRR2059320	SRR2059324	SRR2059332	SRR2059336	SRR2059303	SRR2059308	SRR2059333	SRR2059313	SRR2059295	SRR2059296	SRR2059327	SRR2059309	SRR2059321	SRR2059334	SRR2059319	SRR2059335	SRR2059310
Parvimonas micra	0	0	633	0	5654	0	407	21	6	0	871	0	0	0	0	0	0	5	0	11	282	78	73	0	3	0	0	0	355	1118	4465	1749	0	0	0	0	0	5	0	19	0	0	0	16
Prevotella intermedia	72	0	2070	0	2025	0	0	131	0	0	0	0	0	0	0	0	0	3	0	0	118	30	0	0	0	0	0	0	245	607	3	0	0	0	0	1173	0	0	0	0	0	18	0	7
Cloacibacterium normanense	0	0	231	0	111	0	0	145	0	0	0	3625	0	1807	529	0	0	0	7383	4106	0	1601	2926	0	193	963	0	69	0	0	166	0	1093	0	0	0	0	1153	21	0	0	0	0	0
Treponema denticola	0	0	0	0	0	0	0	6	0	0	0	0	0	0	0	0	0	0	0	0	0	0	0	0	0	0	0	0	5	2241	0	0	0	0	0	0	0	0	0	0	0	0	0	16
Bacteroides vulgatus	2296	0	0	4059	1	218	0	1038	392	1894	397	0	0	0	1541	0	0	0	0	154	0	34	5866	1938	3346	661	0	1833	0	0	0	0	5661	0	0	0	0	72	0	62	0	0	1436	507
Bacteroides dorei	353	2623	95	11	0	0	0	0	0	0	0	0	0	0	0	0	758	1138	0	0	1076	0	0	0	0	0	0	0	43	0	0	26	0	0	0	0	1550	1064	0	364	1474	0	0	0
Bacteroides fragilis	0	0	0	0	0	0	0	0	27	0	0	0	0	0	0	0	0	0	0	0	0	0	0	0	0	0	0	0	3190	397	0	0	0	0	2454	253	0	0	0	0	0	0	0	0
Fusobacterium mortiferum	0	0	0	0	0	0	0	7	0	0	0	0	0	0	0	0	0	0	0	0	0	0	0	0	0	0	0	0	0	0	662	0	0	0	0	0	0	0	0	0	0	0	0	0
Treponema lecithinolyticum	0	0	0	0	0	0	0	4	0	0	0	0	0	0	0	0	0	0	0	0	0	0	0	0	0	0	0	0	0	1045	0	0	0	0	0	0	0	0	0	0	0	0	0	7
Prevotella oralis	0	0	0	0	0	0	0	0	0	0	0	0	0	0	0	0	0	0	0	0	0	0	0	0	0	0	0	0	19	876	0	0	0	0	0	0	0	0	0	0	0	0	0	0
Fusobacterium nucleatum	0	0	92	0	0	4994	0	0	0	0	0	0	0	0	0	0	2410	0	0	925	1306	0	0	0	0	260	0	0	0	0	0	2789	0	0	0	2972	617	2524	0	0	0	0	0	0
Jonquetella anthropi	0	0	0	0	0	0	0	0	0	0	0	0	0	0	0	0	0	0	0	0	0	0	0	0	0	0	0	0	0	0	1332	0	0	0	0	0	0	0	0	0	0	0	0	0
Akkermansia muciniphila	0	38	0	1104	0	303	0	861	13	0	0	0	0	0	0	0	0	1	1509	0	0	0	0	1523	0	0	0	0	644	0	0	0	0	0	0	1380	0	668	0	823	0	4	0	0
Roseburia intestinalis	0	123	0	0	0	0	0	0	0	0	0	0	0	0	1533	0	0	0	0	0	0	0	0	0	221	0	0	0	0	0	0	0	0	0	0	0	0	0	0	0	1429	2930	0	0
Treponema amylovorum	0	0	0	0	0	0	0	0	0	0	0	0	0	0	0	0	0	0	0	0	0	0	0	0	0	0	0	0	0	819	0	0	0	0	0	0	0	0	0	0	0	0	0	4
Faecalibacterium prausnitzii	0	0	574	0	45	0	0	0	0	1630	0	0	0	0	244	0	0	0	0	0	0	0	0	37	2673	0	0	0	17	38	0	0	0	0	0	0	0	5	0	354	0	0	0	136
Peptoniphilus lacrimalis	0	0	0	0	0	0	0	0	0	0	0	0	0	0	0	0	0	0	0	0	0	0	0	0	0	0	0	0	0	0	1090	0	0	0	0	0	0	0	0	0	0	0	0	0
Intestinibacter bartlettii	0	0	0	0	0	0	0	0	0	0	0	0	0	0	0	0	16	0	0	0	0	0	0	0	0	0	0	0	0	0	0	0	0	0	0	0	0	0	311	0	0	0	0	0
Dorea formicigenerans	0	0	0	0	16	0	0	0	0	0	0	0	0	0	473	0	0	0	0	0	0	0	0	15	158	0	0	0	0	0	0	0	0	0	0	0	0	0	0	0	0	0	0	0
Alistipes finegoldii	0	0	0	0	0	0	0	0	0	0	480	0	0	0	0	0	0	0	0	0	0	0	0	120	0	0	0	0	24	0	0	118	0	0	0	0	0	716	0	0	0	633	1062	0
Hungatella hathewayi	0	0	0	0	0	0	0	0	0	0	0	0	0	0	0	1662	0	2247	0	0	0	0	0	0	0	0	0	0	0	0	30	0	0	0	0	0	0	148	0	301	0	0	0	0
Corynebacterium pseudogenitalium	0	0	0	0	0	0	0	0	0	0	0	0	0	0	0	0	0	0	0	0	0	1347	0	0	0	0	0	0	907	0	0	0	0	0	0	0	0	0	0	0	0	0	0	2200
Gemella bergeri	0	0	0	0	0	0	0	0	0	0	0	0	0	0	0	0	0	0	0	0	0	0	0	0	0	0	0	0	70	565	0	0	0	0	0	0	0	0	0	0	0	0	0	0
Parabacteroides merdae	0	0	0	362	0	0	0	1024	1369	0	1519	0	12	0	0	0	0	0	0	0	0	0	0	826	0	1152	0	0	9	0	0	0	0	788	0	0	0	0	0	0	0	0	0	2084
Eisenbergiella tayi	0	0	0	0	0	0	0	0	0	0	0	0	0	0	0	0	0	0	0	0	0	0	0	0	0	0	0	0	0	0	122	0	0	0	0	0	0	0	0	0	0	0	0	0
Alloprevotella tannerae	0	0	0	0	0	0	0	0	0	0	2575	0	0	0	0	0	0	0	0	0	0	0	26	0	0	0	956	0	19	77	0	0	0	0	0	0	0	0	0	0	0	286	0	0
Erysipelatoclostridium ramosum	0	0	0	0	0	0	308	0	0	0	0	0	0	0	0	0	356	260	0	0	0	0	0	0	0	0	0	0	0	0	0	0	0	0	0	0	0	0	0	0	0	0	0	0
Parabacteroides distasonis	646	0	0	0	0	253	141	164	0	0	677	0	0	0	663	0	0	1400	0	0	0	0	0	383	440	211	0	0	19	0	0	0	0	3283	0	6	0	0	0	0	0	276	520	343
Bacteroides uniformis	323	0	0	379	0	0	0	654	0	157	0	0	0	0	90	0	0	0	0	0	0	0	0	0	88	1513	0	0	0	0	0	0	1110	2793	0	0	0	0	0	234	32	328	0	448
Bacteroides coprocola	0	0	0	1097	0	0	0	0	0	0	0	0	0	0	0	0	0	0	0	0	0	0	0	0	0	0	0	0	0	0	0	0	0	0	0	0	0	0	0	0	0	0	0	0
Filifactor alocis	0	0	302	0	0	0	0	0	0	0	0	0	0	0	0	0	0	0	0	0	0	0	0	0	0	0	0	0	0	0	0	1672	0	0	0	0	0	0	0	0	0	0	0	0
Fusobacterium periodonticum	0	0	0	0	0	0	472	0	0	0	0	0	0	0	0	0	0	0	0	0	0	1161	0	0	0	0	0	0	0	400	0	0	60	0	0	0	0	0	0	0	0	0	0	0
Dialister pneumosintes	0	0	340	0	0	165	614	0	0	0	0	0	0	0	0	0	0	0	0	0	0	0	0	0	0	985	0	0	8	0	0	44	0	0	0	83	198	0	0	0	0	0	0	0
Bacteroides caccae	735	0	0	597	0	0	0	962	0	0	110	0	0	0	0	0	0	0	0	0	0	0	0	207	0	0	0	298	19	0	0	0	0	0	0	0	0	0	0	244	0	0	0	0
Ruminococcaceae bacterium	0	0	0	0	0	0	0	0	0	0	0	0	0	0	0	0	0	0	0	0	0	0	0	368	228	0	0	0	0	0	0	0	0	0	0	0	0	0	0	0	0	0	0	0
Cutibacterium acnes	0	1584	0	0	200	464	583	0	265	144	0	1379	1362	0	171	0	1113	196	0	0	1949	740	0	117	0	789	0	1570	150	0	91	111	212	0	0	0	1984	0	0	1138	1017	763	0	0
Roseburia inulinivorans	0	0	0	0	0	0	0	0	0	0	0	0	0	0	0	0	0	0	0	0	0	0	0	387	0	0	0	0	0	0	0	0	0	0	0	0	0	0	0	0	1133	0	0	0
Corynebacterium tuberculostearicum	0	0	665	0	0	395	0	0	0	1047	0	0	0	0	0	0	0	0	0	757	0	0	0	0	0	0	0	0	23	0	0	121	74	0	0	0	467	0	1746	0	414	923	0	0
Parasutterella excrementihominis	0	0	0	0	0	0	118	2740	0	0	0	0	0	0	0	0	0	0	0	0	0	0	0	0	0	0	0	0	0	0	0	0	0	0	0	0	0	0	0	0	0	0	1326	0
Alistipes putredinis	0	0	38	364	0	317	0	126	863	200	374	0	0	0	506	0	0	0	0	0	919	0	0	439	0	0	0	0	0	0	71	0	0	0	0	0	0	0	0	0	0	0	1267	1058
Lachnospira pectinoschiza	0	0	0	0	0	0	0	0	0	0	0	0	0	0	0	0	0	0	0	0	0	0	0	0	0	0	0	0	0	0	0	0	0	0	0	0	0	0	0	0	0	0	0	0
Peptostreptococcus stomatis	0	0	331	0	100	0	128	0	0	0	0	0	0	0	0	0	0	0	0	0	0	0	0	0	0	0	0	0	14	278	0	150	0	0	0	0	0	0	0	421	0	0	0	0
Odoribacter splanchnicus	0	0	0	93	0	0	0	452	0	159	630	0	0	0	0	0	0	0	0	0	0	0	0	363	0	90	0	0	0	0	0	0	0	0	0	0	0	0	0	110	324	0	879	0
Dorea longicatena	0	0	0	0	0	0	0	0	0	278	0	0	0	0	150	0	0	0	0	0	0	0	0	0	0	0	0	0	0	0	0	0	423	0	0	0	0	0	0	0	0	0	0	0
Bilophila wadsworthia	0	23	0	0	0	0	0	0	0	0	0	0	0	0	0	0	0	0	0	0	0	0	0	0	0	0	0	0	0	0	0	19	0	424	0	0	0	0	0	0	0	0	0	0
Prevotella disiens	0	0	0	0	0	0	3140	0	0	0	0	0	0	0	0	0	0	0	0	0	0	0	0	0	0	0	0	0	0	0	0	0	0	0	0	0	0	0	0	0	0	0	0	0
Anaerostipes hadrus	0	0	0	0	0	0	88	0	1002	0	0	0	1871	0	99	0	0	0	0	0	0	0	0	0	398	0	0	0	0	0	0	0	0	0	0	0	0	0	0	0	0	0	0	0
Bacteroides salyersiae	0	0	0	0	0	0	0	0	0	0	0	0	0	0	0	0	0	0	0	0	0	0	0	0	0	0	0	0	0	0	0	92	0	0	0	0	0	0	0	0	1158	0	0	0
Finegoldia magna	0	0	0	0	0	284	0	0	0	0	0	0	0	2086	0	0	0	782	0	0	0	0	0	218	0	0	0	0	0	0	0	0	142	0	0	0	0	0	2051	0	0	0	0	0
Anaerococcus nagyae	0	0	0	0	0	0	0	0	0	0	0	0	0	0	0	0	0	0	0	0	0	0	0	0	0	0	0	0	0	0	0	0	0	0	0	0	0	0	0	0	0	0	0	0
Streptococcus anginosus	0	0	0	0	0	0	0	0	0	0	0	0	0	0	0	0	0	0	0	0	0	0	0	0	0	0	0	0	0	0	0	0	0	0	0	0	0	0	0	0	0	0	0	0
Subdoligranulum variabile	0	0	0	0	58	0	0	0	0	518	0	0	0	0	130	0	0	292	0	0	0	641	0	86	0	0	0	0	11	0	0	0	0	0	0	0	0	0	0	0	0	0	0	0
Ruminococcus bicirculans	0	0	0	0	0	0	231	0	4	0	0	0	0	0	0	0	0	0	0	0	0	0	0	0	238	834	0	0	361	0	0	0	0	0	0	0	0	0	0	0	0	0	0	0
Bacteroides thetaiotaomicron	0	0	0	76	0	0	0	0	0	0	0	0	0	0	0	0	0	0	0	0	0	0	0	0	504	0	0	0	0	177	0	0	0	0	0	0	0	0	0	818	0	0	0	0
Treponema socranskii	0	0	266	0	266	0	0	0	3	0	0	0	0	0	0	0	0	0	0	0	0	0	0	0	0	0	0	0	0	59	0	0	0	0	0	0	0	0	0	0	0	0	0	0
Bacteroides ovatus	0	0	0	0	0	0	0	107	0	0	0	0	0	373	0	0	0	0	0	0	0	0	0	0	0	0	0	0	0	0	0	0	0	0	0	0	0	836	0	0	0	0	0	0
Peptoniphilus coxii	0	0	730	0	0	0	0	0	0	0	0	0	0	0	0	0	0	0	0	0	0	0	0	0	0	0	0	0	0	0	232	0	0	0	0	0	0	0	0	0	0	0	0	0
Coprobacter secundus	0	0	0	0	0	0	0	0	0	38	0	0	0	0	0	0	0	0	0	0	0	0	0	936	0	0	0	0	0	0	0	0	0	0	0	0	0	0	0	0	0	0	0	0
Clostridium cadaveris	0	0	0	0	0	0	0	0	6	0	0	0	0	0	0	0	0	0	0	0	0	0	0	0	0	0	0	0	245	0	0	0	0	0	0	0	0	0	0	0	0	0	0	0
Faecalibaculum rodentium	0	0	263	0	0	0	115	0	691	545	0	1452	2107	0	443	0	271	395	0	0	0	0	0	127	0	0	0	0	0	0	0	0	0	0	0	0	0	0	733	0	0	0	0	418
Neisseria elongata	0	0	0	0	0	0	0	0	1951	0	0	0	0	0	0	0	0	0	0	0	0	0	0	0	0	0	0	0	0	0	0	0	0	0	0	0	0	0	0	0	0	0	0	0
Ruminococcus bromii	0	0	0	0	0	0	0	0	0	0	0	0	0	0	951	0	0	0	0	0	0	0	0	0	0	465	0	0	0	0	0	0	0	0	0	0	0	0	0	545	0	0	0	0
Staphylococcus hominis	0	0	0	0	0	163	563	0	0	0	0	0	0	0	0	0	0	0	0	0	0	0	0	0	0	0	0	0	0	0	0	0	0	0	0	0	0	0	2215	0	0	0	0	0
Prevotella nigrescens	0	0	0	0	0	310	0	0	0	0	0	0	0	1299	0	0	0	0	0	1134	0	0	0	0	0	0	0	0	0	0	0	636	0	0	0	0	0	2	0	0	0	0	0	0
Porphyromonas asaccharolytica	1286	0	378	0	0	0	99	0	0	0	185	0	0	0	0	0	0	0	0	0	0	0	0	0	0	0	0	0	0	0	194	0	0	0	0	117	0	0	0	139	0	0	0	0
Bacteroides finegoldii	0	0	0	0	0	0	0	0	0	0	0	0	0	0	0	0	0	0	0	0	0	0	0	0	0	0	0	0	0	0	0	0	0	0	0	0	0	118	0	0	0	524	0	0
Collinsella aerofaciens	0	0	0	0	0	0	0	0	0	280	0	0	0	0	237	0	170	0	0	383	1903	0	0	0	0	0	0	0	0	33	0	0	41	0	0	0	137	0	316	0	0	0	0	448
Eggerthella lenta	0	0	0	0	0	0	0	0	0	0	0	0	0	0	0	0	0	0	0	0	0	0	0	0	0	0	0	0	0	0	24	0	0	0	0	0	0	0	0	0	329	0	0	85
Bacteroides stercorirosoris	0	0	0	0	0	0	0	0	0	0	0	0	0	0	0	0	0	0	0	0	0	0	0	0	0	0	0	0	0	0	0	0	0	0	0	0	0	0	0	0	306	0	0	0
Coprobacter fastidiosus	0	0	0	0	0	0	0	0	0	0	0	0	0	0	0	0	0	0	0	0	0	0	0	0	0	0	0	0	0	0	0	0	0	0	0	0	0	0	0	0	197	0	0	0
Holdemanella biformis	0	0	0	0	54	0	0	0	0	0	0	0	0	0	0	0	0	0	0	0	0	0	0	0	0	324	0	0	0	0	0	0	0	0	0	0	0	0	0	0	0	0	0	0
Blautia faecis	0	0	0	0	0	0	0	0	0	41	0	0	0	0	0	0	0	0	0	0	0	0	0	0	0	229	0	0	0	0	0	0	0	0	0	0	0	0	0	0	212	271	0	0
Gemella morbillorum	0	0	340	0	100	0	0	0	0	0	0	0	0	0	0	0	180	0	0	0	0	0	0	0	0	0	0	0	0	0	0	554	0	0	0	0	0	0	0	0	0	0	0	0
Solobacterium moorei	0	0	0	0	0	0	0	0	0	0	0	0	0	0	0	0	0	0	0	0	0	0	0	0	0	0	0	0	0	0	0	552	0	0	0	0	0	0	0	0	0	0	0	0
Alistipes shahii	0	0	0	0	0	0	0	82	0	0	469	0	0	0	0	0	0	0	0	0	0	0	0	35	0	0	0	0	0	0	0	0	0	0	0	0	0	0	0	0	0	0	0	204
Actinotignum schaalii	0	0	0	0	0	0	0	0	0	0	0	0	0	0	0	0	0	0	0	0	0	0	0	0	0	0	0	0	0	0	0	0	0	0	0	0	0	0	0	0	0	0	0	0
Flavonifractor plautii	0	0	0	0	0	0	129	0	0	0	0	0	0	0	0	0	0	517	0	0	0	0	0	0	0	0	0	0	0	0	0	0	0	0	0	0	0	447	0	0	0	301	0	0
Helicobacter macacae	0	0	0	0	0	0	0	0	0	0	0	0	0	0	0	0	0	0	0	0	0	0	0	0	0	0	0	0	0	0	0	0	0	0	0	0	0	0	0	0	0	0	0	0
Lawsonella clevelandensis	0	0	0	0	0	0	0	0	0	0	0	0	0	0	0	0	0	0	0	0	0	0	0	0	0	0	0	0	0	0	0	0	0	0	0	0	0	0	0	0	0	0	0	0
Bifidobacterium moukalabense	0	0	0	0	0	0	0	0	0	0	0	0	0	0	0	0	0	0	0	0	0	0	0	0	0	0	0	0	0	0	0	0	0	0	0	0	0	0	0	0	0	0	0	0
Sutterella wadsworthensis	0	0	0	232	0	0	0	0	0	278	0	0	0	0	0	0	0	377	0	0	0	0	0	438	0	0	0	0	0	0	0	0	0	0	0	0	0	0	0	0	0	0	0	0
Fusicatenibacter saccharivorans	0	0	0	0	0	219	0	0	852	157	0	0	0	0	92	0	0	0	0	0	0	0	0	0	0	0	0	0	0	0	0	0	0	0	0	0	531	0	0	0	0	0	0	0
Bifidobacterium pseudocatenulatum	0	0	216	0	0	0	0	0	0	0	0	0	0	0	1	0	366	355	0	0	0	0	0	0	0	0	0	0	0	0	0	0	0	0	0	0	0	0	0	0	818	0	0	181
Catenibacterium mitsuokai	0	0	0	0	0	0	0	0	0	0	0	0	0	0	0	0	0	0	0	0	0	724	0	0	0	0	0	0	0	0	0	0	0	0	0	0	0	0	0	397	0	0	0	0
Anaerococcus octavius	0	0	0	0	0	0	0	0	0	0	0	0	0	0	0	0	0	0	0	0	0	0	0	0	0	0	0	0	0	0	0	0	0	0	0	0	0	0	0	0	0	0	0	0
Rubrobacter xylanophilus	0	1277	0	0	0	297	0	0	970	0	0	0	687	1563	0	0	0	0	0	0	0	0	0	0	0	0	0	0	0	0	13	0	0	0	1427	0	0	126	564	0	0	243	1165	0
Bacteroides intestinalis	0	0	0	0	0	0	0	0	0	0	0	0	0	0	0	0	0	0	0	0	0	0	0	0	0	0	0	0	0	0	0	0	0	0	0	0	0	0	0	196	0	0	0	0
Roseburia hominis	0	0	0	0	0	0	0	0	0	0	0	0	0	0	0	0	0	0	0	0	0	0	0	0	0	0	0	0	0	0	0	0	0	0	0	0	0	0	0	0	0	0	0	0
Bacteroides acidifaciens	0	0	0	0	0	0	0	0	0	0	0	0	0	0	0	0	0	0	0	0	0	0	0	0	0	0	0	0	0	0	0	0	0	0	0	0	0	0	0	0	0	0	0	0
Bacteroides massiliensis	0	446	0	0	0	0	0	0	0	219	0	0	0	0	0	0	0	0	0	0	0	0	0	0	0	0	0	0	0	0	0	0	0	0	0	0	0	0	0	0	0	0	0	0
Massilia aurea	0	0	0	0	0	0	0	193	0	0	0	0	0	0	0	0	0	0	0	0	0	0	0	0	0	0	0	0	0	0	0	0	0	0	0	0	1203	0	0	0	0	0	0	0
Niastella koreensis	0	0	0	0	0	0	0	0	0	0	0	0	0	0	0	0	0	0	0	0	0	1965	0	0	0	0	0	0	0	88	0	0	0	0	0	844	0	0	0	0	0	0	0	0
Rothia dentocariosa	0	0	0	0	0	0	0	0	0	0	0	0	0	0	0	0	0	0	0	0	0	0	0	0	0	0	0	0	0	0	0	0	0	0	0	0	0	0	0	0	0	0	0	0
Clostridioides difficile	0	0	0	0	0	0	0	0	0	0	0	0	0	0	0	0	0	320	0	0	0	0	0	0	0	0	0	0	0	0	0	0	0	0	0	0	0	0	0	0	0	0	0	0
Desulfovibrio piger	0	0	0	0	0	0	0	0	0	0	168	0	0	0	0	0	0	0	0	0	0	0	0	0	0	0	0	0	0	0	0	0	0	0	0	0	0	0	0	0	0	0	0	0
Clostridium perfringens	0	0	0	0	0	0	0	0	0	0	0	0	0	0	0	0	0	0	0	0	0	0	0	0	0	0	0	0	0	0	0	0	0	0	0	0	0	0	0	0	0	0	0	0
Peptoniphilus rhinitidis	0	0	0	0	0	0	0	0	0	0	0	0	0	0	0	0	0	0	0	0	0	0	0	0	0	0	0	0	0	0	0	0	0	0	0	0	0	0	0	0	0	0	0	0
Turicella otitidis	0	0	0	0	0	0	0	0	0	0	0	0	2853	0	0	0	0	0	0	0	0	0	0	0	0	0	0	0	0	0	0	0	0	0	0	0	0	0	0	0	0	0	0	0
Roseburia faecis	0	0	0	0	0	0	0	0	0	0	0	0	0	0	240	0	0	0	0	0	0	0	0	0	172	0	0	0	0	0	0	0	0	0	0	0	0	0	0	0	0	0	0	0
Corynebacterium aurimucosum	0	0	0	0	0	0	0	0	0	0	0	0	0	0	0	0	0	0	0	0	0	0	0	0	0	0	0	0	0	0	0	0	0	0	0	0	0	0	0	0	0	0	0	300
Megasphaera massiliensis	0	0	0	0	0	0	0	0	0	0	0	0	0	0	0	0	0	0	0	0	0	0	0	0	0	0	0	0	0	0	0	0	0	0	0	0	0	0	0	0	0	0	0	0
Bacteroides cellulosilyticus	0	0	0	0	0	0	18	0	0	0	0	0	0	0	92	0	0	0	0	0	0	0	0	0	0	0	0	0	0	0	0	0	0	1449	0	0	0	0	0	0	0	0	322	0
Corynebacterium matruchotii	0	0	242	0	0	0	0	0	0	0	0	0	0	1762	0	0	0	0	0	0	0	0	0	0	0	0	0	3437	0	0	0	0	0	0	0	0	0	0	0	0	0	0	0	0
Treponema vincentii	0	0	0	0	0	0	0	0	0	0	0	0	0	0	0	0	0	0	0	0	0	0	0	0	0	0	7100	0	0	0	0	0	0	0	0	0	0	0	0	0	0	0	0	0
Blautia glucerasea	0	0	0	0	0	0	0	0	0	0	0	0	0	0	0	0	0	0	0	0	0	0	0	0	0	0	0	0	0	0	0	0	0	0	0	0	0	0	0	0	0	0	0	0
Tyzzerella nexilis	0	0	0	0	0	0	0	0	0	0	0	0	0	0	0	0	0	0	0	0	0	0	0	0	0	0	0	0	0	0	0	0	0	0	0	0	0	0	200	0	0	0	0	0
Prevotella corporis	0	0	0	0	0	0	0	0	0	235	0	0	0	0	0	0	0	0	0	0	0	0	0	0	0	0	0	0	5	0	0	0	0	0	0	0	560	0	0	0	0	0	0	0
Bacillus galliciensis	0	0	0	0	0	0	0	0	0	0	0	0	0	0	0	0	0	0	0	0	0	0	0	0	0	0	0	0	0	0	0	0	0	0	0	0	0	0	0	0	0	0	0	0
Enterococcus cecorum	0	0	0	0	0	0	0	0	0	0	0	0	0	0	0	0	0	0	0	0	0	0	0	0	0	0	0	0	0	0	0	0	0	0	0	0	0	0	0	0	0	0	0	0
Tissierella praeacuta	0	0	0	0	0	0	0	0	0	0	0	0	0	0	0	0	0	0	0	0	0	0	0	0	0	0	0	0	0	0	0	0	0	0	0	1263	0	0	0	0	0	0	0	0
Pseudoxanthomonas taiwanensis	0	0	0	0	0	0	0	0	0	0	0	0	0	0	0	0	0	0	0	0	0	0	0	0	0	0	0	0	0	0	0	0	0	0	0	0	0	0	0	0	0	0	0	0
Eikenella corrodens	1005	0	0	0	0	0	0	0	0	0	0	0	0	0	0	0	2276	0	0	0	0	0	0	0	0	0	0	0	0	0	0	0	0	0	0	0	0	0	0	0	0	0	0	0
Massilia aerilata	0	0	0	0	0	0	0	0	0	0	0	0	0	0	0	0	0	0	0	0	0	0	0	0	0	0	0	0	0	0	0	0	0	0	0	0	0	0	0	0	0	0	0	0
Lactobacillus murinus	0	0	0	0	0	0	0	0	0	0	0	0	0	0	0	0	0	0	0	0	0	0	0	0	0	0	0	0	0	0	0	0	0	0	0	0	0	0	0	1444	0	0	0	0
Anaerococcus hydrogenalis	0	0	0	0	0	0	0	0	0	0	0	0	0	0	0	0	0	0	0	0	0	0	0	0	0	0	0	0	575	0	0	0	0	0	0	0	0	0	0	0	0	0	0	0
Bifidobacterium animalis	0	0	0	0	0	0	68	0	0	0	0	0	0	0	0	0	0	0	0	0	0	0	0	0	0	0	0	0	0	56	0	0	0	0	0	0	584	0	0	0	0	0	0	0
Blautia wexlerae	0	0	0	0	39	0	0	0	0	0	0	80	0	0	0	2300	0	0	0	542	0	0	0	0	0	0	0	0	504	0	0	0	0	0	0	0	0	0	0	0	0	0	0	0
Citrobacter amalonaticus	0	0	0	0	0	0	0	0	0	0	0	0	0	0	0	0	0	0	0	0	0	0	0	0	0	0	0	0	563	0	0	0	0	0	0	0	0	0	0	0	0	0	0	0
Corynebacterium coyleae	0	0	0	0	26	0	0	0	0	0	0	0	0	0	0	0	0	0	0	0	0	0	0	0	0	0	0	0	0	0	0	0	0	0	0	0	0	0	0	0	0	0	0	0
Nesterenkonia lacusekhoensis	0	0	0	0	74	0	0	0	0	0	0	0	0	0	0	0	0	0	0	0	0	0	0	0	0	0	0	0	0	0	0	0	0	0	0	0	0	0	0	0	0	0	0	0
Bacillus phocaeensis	0	0	0	0	0	0	0	0	0	0	0	0	0	0	0	0	0	0	0	0	0	0	0	0	0	0	0	0	0	0	0	0	0	0	0	0	0	0	0	0	0	0	0	0
Bacteroides nordii	0	0	0	0	0	0	0	0	0	0	0	0	0	0	0	0	0	0	0	0	0	0	0	0	0	0	0	0	0	0	0	0	0	0	2684	0	0	0	0	0	0	0	0	0
Dialister propionicifaciens	0	0	0	0	0	96	0	0	0	0	0	0	0	0	0	0	0	0	0	0	0	0	0	0	0	296	0	0	0	0	107	0	0	0	0	0	0	73	0	0	0	0	0	0
Escherichia coli	0	0	0	0	0	0	0	0	0	0	195	0	0	0	0	0	0	191	0	0	0	0	0	0	0	0	0	0	0	0	123	0	0	0	0	0	0	0	0	0	0	0	0	0
Pygmaiobacter massiliensis	0	0	0	0	0	0	0	0	0	0	0	0	0	0	0	0	0	0	0	0	0	0	0	0	0	0	0	0	0	0	0	0	0	0	0	0	0	0	0	0	0	0	0	0
Butyricimonas virosa	0	0	0	0	0	0	0	0	0	0	0	0	0	0	0	0	0	0	0	0	0	0	0	0	0	119	0	0	0	0	0	0	0	0	0	0	0	0	0	0	0	0	0	0
Staphylococcus epidermidis	0	0	0	0	0	0	0	0	0	428	0	0	0	0	0	0	0	0	0	0	0	0	0	0	0	0	0	0	0	0	0	0	0	0	0	704	0	0	0	1282	0	0	0	130
Cutibacterium granulosum	0	0	0	0	0	0	0	0	0	0	0	849	0	0	0	0	0	0	0	0	0	0	0	0	0	0	0	0	0	0	0	0	0	0	0	0	0	0	0	0	0	0	0	0
Parabacteroides johnsonii	706	0	0	0	0	0	0	0	0	0	0	0	0	0	216	0	0	0	0	0	0	0	0	0	0	0	0	0	0	0	0	0	0	0	0	0	0	0	0	0	0	0	0	0
Lactobacillus salivarius	0	0	0	0	0	0	0	0	0	0	0	0	0	0	0	0	0	0	0	0	0	0	0	0	0	0	0	0	0	0	0	0	0	0	0	0	0	0	0	0	0	0	0	0
Murdochiella asaccharolytica	0	0	0	0	0	0	0	0	0	0	0	0	0	0	0	0	0	0	0	0	0	0	0	0	0	0	0	0	0	0	0	0	0	0	0	0	0	0	0	0	0	0	0	0
Anaerotruncus colihominis	0	0	0	0	0	0	0	0	0	0	0	0	0	0	0	0	0	0	0	0	0	0	0	0	0	0	0	0	0	0	0	0	0	0	0	0	0	468	0	0	0	0	0	0
Butyricicoccus desmolans	0	0	0	0	0	0	0	0	0	0	0	0	0	0	0	0	0	183	0	0	0	0	0	0	0	0	0	0	0	0	0	0	0	0	0	0	0	0	0	0	0	0	0	0
Mesorhizobium loti	0	0	0	0	0	0	0	0	0	0	0	0	0	0	0	0	0	0	0	0	0	0	0	0	0	0	0	0	0	0	0	0	0	0	0	0	331	0	0	0	0	0	0	0
Streptococcus salivarius	0	0	0	0	0	0	0	0	0	294	0	0	0	0	0	0	0	0	0	0	0	0	0	0	0	0	0	0	0	0	0	0	0	0	0	0	0	0	0	0	0	0	0	0
Blautia producta	0	0	0	0	0	0	0	0	0	0	0	0	0	0	0	0	0	172	0	0	0	0	0	0	0	0	0	0	0	0	0	0	0	0	0	0	0	0	0	0	0	841	0	0
Corynebacterium pyruviciproducens	0	0	0	0	0	0	0	0	0	0	0	0	0	0	0	0	0	0	0	0	0	0	0	0	0	0	0	0	461	0	0	0	0	0	0	0	0	0	0	0	0	0	0	0
Pyramidobacter piscolens	0	0	0	0	0	0	0	0	0	0	0	0	0	0	0	0	0	0	0	0	0	0	0	0	0	0	0	0	0	0	0	0	0	0	0	0	0	0	0	0	0	0	0	0
Blautia obeum	0	0	0	0	0	37	116	0	0	0	0	0	0	0	0	0	0	0	0	0	0	0	0	66	0	0	0	0	0	0	0	0	0	0	0	0	0	0	0	0	0	0	0	0
Victivallis vadensis	0	0	0	0	0	0	0	0	0	0	0	0	0	0	0	0	0	0	0	0	0	0	0	0	0	0	0	0	0	0	0	0	0	0	0	0	0	0	0	0	0	0	0	0
Harryflintia acetispora	0	0	0	0	0	0	0	0	0	0	0	0	0	0	0	0	0	0	0	0	0	0	0	0	0	0	0	0	0	0	0	0	0	0	0	0	551	0	0	0	0	0	0	0
Bifidobacterium longum	0	0	0	0	0	0	0	0	0	0	0	0	0	0	0	0	0	0	0	0	0	0	0	0	0	0	0	0	0	0	0	0	0	0	0	0	0	0	0	0	0	0	0	157
Haemophilus parainfluenzae	0	0	0	134	0	0	0	0	0	0	0	0	0	0	0	4929	0	0	0	0	0	0	0	0	49	0	0	0	0	0	0	0	0	0	805	0	0	0	0	0	0	0	0	0
Dechloromonas agitata	0	0	0	0	0	0	0	84	0	351	0	0	0	0	0	0	0	0	0	0	0	0	0	0	0	0	0	0	0	0	0	0	0	0	0	0	0	0	0	0	0	0	0	0
Bradyrhizobium denitrificans	0	0	0	0	0	0	0	0	0	0	0	0	0	0	0	0	0	0	0	0	0	0	0	0	0	0	0	0	0	0	0	0	0	0	0	0	0	0	0	0	0	0	0	0
Blautia massiliensis	0	0	0	0	50	177	0	0	0	0	0	0	0	0	237	0	0	0	0	0	0	0	0	0	0	0	0	0	0	0	0	0	0	0	0	0	0	0	0	0	0	0	0	0
Alistipes senegalensis	0	0	0	0	0	0	0	0	0	0	0	0	0	0	0	0	0	0	0	0	0	0	0	0	0	0	0	0	0	0	0	0	0	0	0	0	0	0	0	0	0	0	0	0
Odoribacter laneus	0	0	0	0	0	0	0	0	0	0	0	0	0	0	0	0	0	0	0	0	0	0	0	0	0	0	0	0	0	0	0	0	0	0	0	0	0	0	0	0	0	0	0	0
Ralstonia solanacearum	0	0	0	0	0	0	0	0	0	0	0	0	0	0	0	0	0	0	0	0	0	0	0	0	0	0	0	0	383	0	0	0	0	0	0	0	0	0	0	0	0	0	0	0
Phascolarctobacterium faecium	0	0	0	0	0	0	0	0	0	0	0	0	0	0	0	0	0	58	0	0	0	0	0	0	0	0	0	0	0	0	0	0	0	0	0	0	0	0	0	0	0	0	0	0
Alistipes inops	0	0	0	0	0	0	0	0	0	0	0	0	0	0	0	0	0	0	0	0	0	0	0	0	0	0	0	0	0	0	0	0	0	0	0	0	0	0	0	0	0	293	0	0
Clostridium subterminale	0	0	0	0	0	0	0	0	0	0	0	0	0	0	0	0	0	0	0	0	0	0	0	0	0	0	0	0	0	0	0	0	0	0	0	0	0	0	0	0	0	0	0	0
Corynebacterium massiliense	0	0	0	0	0	0	436	0	0	0	0	0	0	0	0	0	0	0	0	0	0	0	0	0	0	0	0	0	0	0	0	0	0	0	0	0	0	0	0	0	0	0	0	0
Sphingobacterium thermophilum	0	0	0	0	0	0	0	0	0	0	0	0	0	0	0	0	0	0	0	0	0	0	0	0	0	0	0	0	0	0	0	0	0	0	0	0	0	0	0	0	0	0	0	0
Comamonas denitrificans	0	0	0	0	0	0	0	0	0	0	0	1483	0	0	0	0	0	0	0	0	0	0	0	0	0	0	0	0	0	0	0	0	0	0	0	0	0	0	0	0	0	0	0	0
Alistipes massiliensis	0	0	0	335	0	0	0	0	0	0	0	0	0	0	0	0	0	0	0	0	0	0	0	0	0	0	0	0	0	0	0	0	0	0	0	0	0	0	0	0	0	0	0	0
Peptococcus niger	0	0	0	0	0	0	0	0	0	0	0	0	0	0	0	0	0	0	0	0	0	0	0	0	0	0	0	0	0	0	15	0	0	0	0	0	0	0	0	0	0	0	0	0
Anaeroglobus geminatus	0	0	0	0	0	0	0	0	0	0	0	0	0	0	0	0	0	0	0	0	0	0	0	0	0	0	0	0	0	0	0	0	0	0	0	0	0	0	0	0	0	0	0	0
Mitsuokella jalaludinii	0	0	0	0	0	0	0	0	0	0	0	0	0	0	0	0	0	0	0	0	0	0	0	0	0	0	0	0	0	0	0	0	0	0	0	0	0	0	0	0	0	0	0	0
Paenibacillus yonginensis	0	0	0	0	0	0	0	0	0	0	0	0	0	0	0	0	0	0	0	0	0	0	0	0	0	0	0	0	0	0	0	0	0	0	0	0	0	0	0	0	0	0	0	0
Fusobacterium necrophorum	0	0	0	0	0	0	0	0	0	0	0	0	0	0	0	0	0	0	0	0	0	0	0	0	0	0	0	0	0	0	0	0	0	0	0	0	0	0	0	0	0	0	0	0
Tessaracoccus oleiagri	0	0	0	0	0	0	0	0	0	0	0	0	0	0	0	0	0	0	0	0	0	0	0	0	0	0	0	0	0	0	0	0	0	0	0	0	0	0	0	0	0	0	0	119
Aquabacterium commune	1471	0	0	0	0	0	0	0	182	0	0	0	0	0	0	0	0	0	0	0	0	0	0	0	0	0	0	0	0	0	0	0	0	0	0	0	0	0	0	0	0	0	0	0
Prevotella oris	0	0	0	0	0	0	0	0	0	0	0	0	0	0	0	0	0	0	0	0	0	0	0	0	0	0	0	0	0	0	0	0	0	0	0	0	0	0	0	0	0	0	0	0
Blautia luti	0	2777	0	0	0	0	0	0	0	0	0	0	0	0	0	0	0	0	0	0	0	0	0	0	0	0	0	0	0	0	0	0	0	0	0	0	0	0	0	0	0	0	0	0
Brachybacterium muris	0	0	0	0	0	0	0	0	0	0	0	0	0	0	0	0	0	0	0	0	0	0	0	0	94	0	0	0	0	0	0	0	0	0	0	0	0	0	0	0	0	0	0	0
Treponema pectinovorum	0	0	0	0	40	0	0	0	0	0	0	0	0	0	0	0	0	0	0	0	0	0	0	0	0	0	0	0	0	0	0	0	0	0	0	0	0	0	0	0	0	0	0	0
Desulfovibrio fairfieldensis	0	0	0	0	0	0	0	0	0	0	0	0	0	0	0	0	0	0	0	0	0	0	0	0	0	0	0	0	0	0	0	0	0	0	0	0	0	0	0	0	0	0	0	0
Bacillus coagulans	0	0	0	0	0	0	0	0	0	0	0	0	0	0	0	0	0	0	0	0	0	0	0	0	0	0	0	0	0	0	0	0	0	0	0	0	0	0	0	0	0	0	0	0
Coprococcus comes	0	0	0	0	0	0	46	0	297	0	0	0	0	0	0	0	0	0	0	0	0	0	0	0	0	0	0	0	0	0	0	0	12	0	0	0	0	0	0	0	0	0	0	0
Intestinimonas massiliensis	0	0	0	0	0	0	0	0	0	0	0	0	0	0	0	0	0	0	0	0	0	0	0	0	85	0	0	0	0	0	0	0	0	0	0	0	0	0	0	0	0	0	0	0
Alistipes obesi	0	0	0	0	0	0	0	0	0	0	51	0	0	0	0	0	715	0	0	0	0	0	0	0	0	0	0	0	0	0	0	0	0	0	0	0	0	0	0	0	0	0	0	0
Fretibacterium fastidiosum	0	0	0	0	0	0	0	0	0	0	0	0	0	0	0	0	0	0	0	0	0	0	0	0	0	0	0	0	0	0	0	0	0	0	0	0	0	0	0	0	0	0	0	0
Anaerotruncus rubiinfantis	0	0	0	0	0	0	0	0	0	0	0	0	0	0	0	0	0	0	0	0	0	0	0	0	0	0	0	0	0	0	0	0	0	0	0	0	0	239	0	0	0	0	0	0
Ruminococcus callidus	0	0	322	0	0	0	0	0	0	0	0	0	0	0	0	0	0	0	0	0	0	0	0	0	0	0	0	0	0	0	0	0	0	0	0	0	0	0	0	0	0	0	0	0
Intestinimonas butyriciproducens	0	0	0	0	0	0	0	0	0	0	0	0	0	0	0	0	0	0	0	0	0	0	0	0	0	0	0	0	0	0	0	0	0	0	0	0	0	0	0	0	0	0	0	0
Barnesiella intestinihominis	0	0	0	0	0	0	0	0	0	0	0	0	0	0	0	0	0	0	0	0	0	0	0	0	0	0	0	0	0	0	0	0	0	0	0	0	0	228	0	0	0	0	0	0
Clostridium paraputrificum	0	0	0	0	0	0	0	0	0	0	0	0	0	0	0	0	0	0	0	0	0	0	0	0	0	0	0	0	0	0	0	0	0	0	0	0	0	0	0	0	0	0	0	0
Frederiksenia canicola	0	0	0	0	0	0	0	0	0	0	0	0	0	0	0	0	0	0	0	0	0	0	0	0	0	0	0	0	0	0	0	0	0	0	0	0	0	0	0	0	0	0	0	0
Mogibacterium timidum	0	0	0	0	32	0	0	0	0	0	0	0	0	0	0	0	0	0	0	0	0	0	0	0	0	0	0	0	4	16	0	0	0	0	0	0	0	0	0	0	0	0	0	0
Capnocytophaga sputigena	0	0	0	0	0	0	0	0	0	0	0	0	0	0	0	0	0	0	0	0	0	0	0	0	0	0	0	0	0	0	0	0	0	0	1184	0	0	0	0	0	0	0	0	0
Actinomyces europaeus	0	0	0	0	0	0	0	0	0	0	0	0	0	0	0	0	0	0	0	0	0	0	0	0	0	0	0	0	0	0	55	0	0	0	0	0	0	0	0	0	0	0	0	0
Tepidiphilus succinatimandens	0	0	0	0	0	0	0	0	0	0	0	0	0	0	0	0	0	0	0	0	0	0	0	0	0	0	0	0	0	0	0	0	0	0	0	0	0	0	0	0	0	0	0	0
Dialister invisus	0	0	0	0	0	0	0	0	0	0	0	0	0	0	84	0	0	0	0	0	0	0	0	0	0	0	0	0	0	0	0	0	0	0	0	0	0	0	0	0	0	0	0	0
Streptococcus mutans	0	0	0	0	0	0	0	0	0	0	0	0	0	0	0	0	0	0	0	0	0	0	0	0	0	0	0	0	0	0	0	0	0	0	0	0	0	0	0	0	0	0	0	0
Actinomyces odontolyticus	0	0	0	0	0	0	184	0	0	0	0	0	0	0	0	0	0	0	0	0	0	570	0	0	0	0	0	0	0	0	0	0	0	0	0	0	0	0	0	0	0	0	0	0
Coprococcus eutactus	0	0	0	0	0	0	0	0	0	0	0	0	0	0	0	0	0	0	0	0	0	0	0	0	0	0	0	0	0	0	0	0	0	0	0	0	0	0	0	0	0	0	0	0
Massilia suwonensis	0	0	0	0	0	0	0	0	0	0	0	0	0	0	0	0	0	0	0	0	0	0	0	0	0	0	0	0	0	0	0	0	0	0	0	0	0	0	0	0	0	0	0	0
Gordonia polyisoprenivorans	0	0	0	0	0	0	0	0	0	0	0	0	0	0	0	0	0	0	0	0	0	0	0	0	0	0	0	0	0	0	0	0	0	0	0	0	0	0	0	0	0	0	0	0
Treponema maltophilum	0	0	0	0	0	0	0	0	0	0	0	0	0	0	0	0	0	0	0	0	0	0	0	0	0	0	835	0	0	0	0	79	0	0	0	0	0	0	0	0	0	0	0	0
Lechevalieria aerocolonigenes	0	0	0	0	0	0	0	0	0	0	0	0	0	0	0	0	0	0	0	0	0	0	0	96	0	0	0	0	0	0	0	0	0	0	0	0	0	0	0	0	0	0	0	0
Amaricoccus kaplicensis	0	0	0	0	0	0	0	0	0	0	0	0	0	0	166	0	0	0	0	0	0	0	0	0	0	0	0	0	0	0	0	0	0	0	0	0	0	0	0	0	0	0	0	0
Blautia coccoides	0	0	0	0	0	0	0	0	0	0	0	0	0	0	0	0	0	0	0	0	0	0	0	0	0	0	0	0	0	0	0	0	65	0	0	0	0	0	0	0	0	0	0	0
Atopostipes suicloacalis	0	0	0	0	0	0	0	0	0	0	0	0	0	0	0	0	0	0	0	0	0	0	0	0	0	0	0	0	0	0	0	0	0	0	0	0	0	0	0	0	0	0	0	0
Anaerococcus lactolyticus	0	0	0	0	0	0	0	0	0	0	0	0	0	0	0	0	0	0	0	0	0	0	0	92	0	0	0	0	0	0	0	0	0	0	0	0	0	0	0	0	0	0	0	0
Alistipes timonensis	0	0	0	0	0	0	0	0	0	0	0	0	0	0	0	0	0	0	0	0	0	0	0	0	0	0	0	0	0	0	0	0	0	0	0	0	0	0	0	0	0	0	0	0
Neisseria oralis	0	0	0	0	0	0	0	0	0	0	0	0	0	0	0	0	0	0	0	0	1339	0	0	0	0	0	0	0	0	0	0	0	0	0	0	0	0	0	0	0	0	0	0	0
Turicibacter sanguinis	0	0	0	0	0	0	0	0	0	0	0	0	0	0	0	0	0	0	0	0	0	0	0	0	0	0	0	0	0	0	0	68	0	0	0	0	0	0	0	0	0	0	0	0
Prevotella denticola	0	0	0	0	0	0	0	0	0	0	191	0	0	0	0	0	0	0	0	0	0	0	0	0	0	0	0	0	0	0	0	0	0	0	0	0	0	0	0	0	0	0	0	0
Azospira oryzae	0	0	0	0	0	0	0	43	0	0	0	0	0	0	0	0	0	0	0	0	0	0	0	0	0	0	0	0	0	0	0	0	0	0	0	0	0	0	0	0	0	0	0	0
Leptotrichia wadei	0	0	0	0	0	0	154	0	0	0	0	0	0	0	0	0	0	0	0	0	0	0	0	0	0	0	0	0	0	0	0	0	0	0	0	0	0	0	0	0	0	0	0	0
Parabacteroides goldsteinii	0	0	0	0	0	0	0	0	0	0	0	0	0	0	0	0	0	0	0	0	0	0	0	0	0	0	0	1684	0	0	0	0	0	0	0	0	0	0	0	0	0	106	0	0
Peptostreptococcus anaerobius	0	0	0	0	0	0	148	0	0	0	0	0	0	0	0	0	0	0	0	0	0	0	0	0	0	0	0	0	0	0	0	0	0	0	0	0	0	0	0	0	0	0	0	0
Alloscardovia omnicolens	0	0	0	0	0	0	187	0	0	0	0	0	0	0	0	0	0	0	0	0	0	0	0	0	0	0	0	0	0	0	0	0	0	0	0	0	0	0	0	0	0	0	0	0
Butyricimonas paravirosa	0	0	0	0	0	0	0	0	0	0	0	0	0	0	0	0	0	0	0	0	0	0	0	0	0	0	0	0	0	0	0	0	0	0	0	0	0	0	0	0	0	0	0	0
Marmoricola scoriae	0	0	0	0	0	0	0	0	0	0	0	0	0	0	0	0	0	0	0	0	0	0	0	74	0	0	0	0	0	0	0	0	0	0	0	0	0	0	0	0	0	0	0	0
Actinobacillus pleuropneumoniae	0	0	0	0	0	0	0	0	0	0	0	0	0	0	0	0	0	0	0	0	0	0	0	0	0	0	0	0	0	0	34	0	0	155	0	0	0	0	0	0	0	0	0	0
Butyrivibrio crossotus	0	0	0	0	0	0	0	0	0	0	0	0	0	0	0	0	0	0	0	0	0	0	0	0	0	0	0	0	0	0	0	0	0	0	0	0	0	0	0	0	0	0	0	0
Negativicoccus succinicivorans	0	0	0	0	0	201	0	0	0	0	0	0	0	0	0	0	0	0	0	0	0	0	0	0	0	0	0	0	0	0	0	0	0	0	0	0	0	0	0	0	0	0	0	0
Paenibacillus provencensis	0	0	0	0	0	0	0	0	0	0	0	0	0	0	0	0	0	0	0	0	0	0	0	0	0	0	0	0	0	0	0	0	0	0	0	0	0	0	0	0	0	0	0	0
Ensifer terangae	0	0	0	0	0	0	0	0	0	0	0	0	0	0	0	0	0	0	0	0	0	0	0	0	0	0	0	0	0	0	0	0	0	0	0	0	0	0	0	0	0	0	0	0
Lysinibacillus composti	0	0	0	0	0	0	0	0	0	0	0	0	0	0	0	0	0	0	0	0	0	0	0	0	0	0	0	0	0	0	0	0	0	0	0	0	0	0	0	0	0	0	0	0
Selenomonas sputigena	0	0	0	0	0	0	0	0	0	0	0	0	0	0	0	0	0	0	0	0	0	0	0	0	0	0	0	0	0	0	0	34	0	0	0	0	178	0	0	0	0	0	0	0
Bifidobacterium thermophilum	0	0	0	0	0	0	0	0	0	0	0	0	0	0	0	0	0	0	0	0	0	0	0	0	0	0	0	0	0	0	0	0	0	0	0	0	0	0	0	0	0	0	0	0
Afipia birgiae	0	0	0	0	0	0	0	0	0	0	0	0	0	0	0	0	0	0	0	436	0	0	0	0	0	0	0	0	0	0	0	0	0	0	0	0	0	0	0	0	0	0	0	0
Pseudomonas caeni	0	0	0	0	0	0	0	0	0	0	0	0	0	0	0	0	0	0	0	0	0	0	0	0	0	0	0	0	0	0	0	0	0	0	0	0	0	0	0	0	0	0	0	0
Mobiluncus curtisii	0	0	0	0	0	0	0	0	0	0	0	0	0	0	0	0	0	0	0	0	0	0	0	0	0	0	0	0	0	0	31	0	0	0	0	0	0	0	0	0	0	0	0	0
Bacteroides eggerthii	0	0	0	0	0	0	0	0	0	0	0	0	0	0	0	0	0	0	0	0	0	0	0	0	0	0	0	0	0	0	0	0	0	0	0	0	0	0	0	0	0	0	0	0
Sellimonas intestinalis	0	0	0	0	0	0	0	0	0	0	0	0	0	0	0	0	0	0	0	0	0	0	0	0	0	0	0	0	0	0	0	0	0	0	0	0	0	0	0	0	0	153	0	0
Actinomyces turicensis	0	0	441	0	0	0	0	0	0	0	0	0	0	0	0	0	0	0	0	0	0	0	0	0	0	0	0	0	0	0	0	0	0	0	0	0	0	0	0	0	0	0	0	0
Anaerococcus rubiinfantis	0	0	0	0	0	0	0	0	0	0	0	0	0	0	0	0	0	0	0	0	0	0	0	0	0	0	0	0	0	0	0	0	0	0	0	0	0	0	0	0	0	0	0	0
Clostridium tertium	0	0	0	0	0	0	261	0	0	0	0	0	0	0	0	0	0	0	0	0	0	0	0	0	0	0	0	0	0	0	0	0	0	0	0	0	0	0	0	0	0	0	0	0
Prevotella oulorum	0	0	0	0	0	0	0	0	0	0	0	0	0	0	0	0	0	0	0	0	0	0	0	0	0	0	0	0	0	0	0	0	0	0	0	0	0	0	0	0	0	0	0	0
Allisonella histaminiformans	0	0	0	0	0	0	0	0	0	0	0	0	0	0	0	0	0	0	0	0	0	0	0	0	0	0	0	0	0	0	0	0	0	0	0	0	0	0	0	0	0	0	0	0
Corynebacterium kroppenstedtii	0	0	0	0	0	0	0	0	0	0	0	0	0	0	0	0	0	0	0	0	0	0	0	0	0	0	0	0	0	0	0	0	0	0	0	0	0	0	733	0	0	0	0	0
Varibaculum cambriense	0	0	0	0	0	0	0	0	0	0	0	0	0	0	0	0	0	0	0	0	0	0	0	0	0	0	0	0	0	0	25	0	0	0	0	0	0	0	0	0	0	0	0	0
Selenomonas infelix	0	0	0	0	0	0	0	0	0	0	0	0	0	0	0	0	0	0	0	0	0	0	0	0	0	0	0	0	0	0	0	45	0	0	0	0	0	0	0	0	0	0	0	0
Haemophilus haemolyticus	0	0	0	0	0	0	0	0	0	0	0	0	0	0	0	0	0	0	0	0	0	0	0	0	0	0	0	0	0	0	0	0	0	0	0	0	0	0	0	0	0	0	0	0
Prevotella timonensis	0	0	0	0	0	0	0	0	0	0	0	0	0	0	0	0	0	0	0	134	0	0	0	0	0	0	0	0	0	0	0	0	0	0	0	0	0	0	0	0	0	0	0	0
Caulobacter segnis	0	0	0	0	0	0	0	0	0	0	0	0	0	0	0	0	0	0	0	0	0	0	0	0	0	0	0	0	0	0	0	0	0	0	0	0	0	0	0	0	0	0	916	0
Porphyromonas catoniae	0	0	0	0	0	0	0	0	0	0	0	0	0	0	0	0	0	0	0	0	0	0	0	0	0	0	0	0	0	0	0	0	0	0	0	0	0	0	0	0	0	0	0	0
Bifidobacterium pseudolongum	0	0	0	0	0	0	0	0	0	0	0	0	0	0	0	0	0	0	0	0	0	0	0	0	0	0	0	0	0	0	0	0	0	0	0	0	0	0	0	0	0	0	0	0
Brevibacterium pityocampae	0	0	0	0	0	0	0	0	0	0	0	0	0	0	0	0	0	0	0	0	0	0	0	0	0	0	0	0	0	0	0	0	0	0	0	0	0	0	0	0	0	0	0	0
Lachnoclostridium pacaense	0	0	0	0	0	0	0	0	0	0	0	0	0	0	0	0	0	0	0	0	0	0	0	0	0	0	0	0	0	0	0	0	0	0	0	0	0	0	0	0	0	0	0	0
Clostridium moniliforme	0	0	0	0	0	0	0	0	0	0	0	0	0	0	0	0	0	0	0	0	0	0	0	0	0	0	0	0	0	0	0	0	0	0	0	0	0	0	0	0	0	0	0	0
Collinsella bouchesdurhonensis	0	0	0	0	0	0	0	0	0	0	0	0	0	0	0	0	0	0	0	0	0	0	0	0	0	0	0	0	0	0	0	0	0	0	0	0	0	0	0	0	0	0	0	0
Lachnospiraceae bacterium	0	0	0	0	0	0	0	0	0	0	0	0	0	0	0	0	0	0	0	0	0	0	0	0	0	0	0	0	0	0	0	0	0	0	0	0	0	0	0	0	0	0	0	0
Prevotella conceptionensis	0	0	0	0	0	0	0	0	0	0	0	0	0	0	0	0	0	0	0	0	0	0	0	0	0	0	0	0	0	0	0	0	0	0	0	0	0	0	0	0	0	0	0	0
Campylobacter gracilis	0	0	0	0	0	0	0	0	0	0	0	0	0	0	0	0	261	0	0	0	0	0	0	0	0	0	0	0	0	0	0	32	0	0	0	0	0	0	0	0	0	0	0	0
Capnocytophaga gingivalis	0	0	0	0	0	0	0	0	0	0	0	0	0	0	0	0	0	0	0	0	0	0	0	0	0	0	0	0	0	0	0	0	0	0	0	0	0	0	0	0	0	0	0	0
Robinsoniella peoriensis	0	0	0	0	0	0	83	0	0	0	0	0	0	0	0	0	0	0	0	0	0	0	0	0	0	0	0	0	0	0	0	0	0	0	0	0	0	0	0	0	0	0	0	0
Acinetobacter baumannii	0	0	0	0	0	0	0	0	0	0	0	0	0	0	0	0	0	0	0	0	0	0	0	0	0	0	0	0	0	0	0	0	0	0	337	0	0	0	0	0	0	0	0	0
Kribbella sancticallisti	0	0	0	0	0	0	0	0	0	0	0	0	0	0	0	0	0	0	0	0	0	0	0	0	0	0	0	0	0	0	0	0	0	0	0	0	0	0	0	0	0	0	0	0
Solirubrobacter phytolaccae	0	0	0	0	0	0	0	0	0	0	0	0	0	0	0	0	0	0	0	0	0	0	0	0	0	0	0	0	0	0	0	0	0	0	0	0	0	0	0	0	0	0	0	0
Olsenella uli	0	0	0	0	0	0	0	0	0	0	0	0	0	0	0	0	0	0	0	0	0	0	0	0	0	0	0	0	0	0	0	0	0	0	0	98	0	0	0	0	0	0	0	0
Corynebacterium jeikeium	0	0	0	0	0	0	0	0	0	0	0	0	0	0	0	0	0	0	0	0	0	0	0	0	0	0	0	0	0	0	0	0	0	0	0	0	0	0	0	0	0	0	0	22
Alistipes indistinctus	0	0	0	0	0	0	0	0	0	0	0	0	0	0	0	0	0	0	0	0	0	0	0	0	0	0	0	0	0	0	0	0	0	0	0	0	0	0	0	0	0	0	0	0
Paenibacillus cisolokensis	0	0	0	0	0	0	0	0	0	0	0	0	0	0	0	0	0	0	0	0	0	0	0	0	0	0	0	0	0	0	0	0	0	0	0	0	0	0	0	0	0	0	0	0
Synergistes jonesii	0	0	0	0	0	0	0	0	0	0	0	0	0	0	0	0	0	0	0	0	0	0	0	0	0	0	0	0	0	0	0	0	0	0	0	0	0	0	0	0	0	0	0	0
Nocardioides psychrotolerans	0	0	0	0	0	0	0	0	0	0	0	0	0	0	0	0	0	0	0	0	0	0	0	0	0	0	0	0	0	0	0	0	0	0	0	0	0	0	0	0	0	0	0	0
Prevotella nanceiensis	0	0	0	0	0	0	0	46	0	0	0	0	0	0	0	0	0	0	0	0	0	0	0	0	0	0	0	0	0	0	0	0	0	0	0	0	0	0	0	0	0	0	0	0
Gemella sanguinis	0	0	0	0	0	0	0	0	0	0	0	0	0	0	0	0	0	0	0	0	0	0	0	0	0	0	0	0	0	0	0	0	0	0	0	0	0	0	0	0	0	0	0	0
Bacillus indicus	0	0	0	0	0	0	0	0	0	0	0	0	0	0	0	0	0	0	0	0	0	0	0	0	0	0	0	0	0	0	0	0	0	0	0	0	0	0	0	0	0	0	0	0
Aggregatibacter segnis	0	0	0	48	0	0	0	0	0	0	0	0	0	0	0	0	0	0	0	0	0	0	0	0	0	0	0	0	0	0	0	0	0	0	0	0	0	0	0	0	0	0	0	0
Streptococcus loxodontisalivarius	0	0	0	0	0	0	0	0	0	0	0	0	0	0	0	0	0	0	0	165	0	0	0	0	0	0	0	0	0	0	0	0	0	0	0	0	0	0	0	0	48	0	0	0
Prevotella loescheii	0	0	169	0	0	0	0	0	0	0	0	0	0	0	0	0	0	0	0	0	0	0	0	0	0	0	0	0	0	0	0	0	0	0	0	0	0	0	0	0	0	0	0	0
Atopobium parvulum	0	0	0	0	0	0	57	0	0	0	0	0	0	0	0	0	0	0	0	0	0	0	0	0	0	0	0	0	0	0	0	0	0	0	0	0	0	0	0	0	0	0	0	0
Bacteroides mediterraneensis	0	0	0	0	0	0	0	0	0	0	0	0	0	0	0	0	0	0	0	0	0	0	0	0	0	0	0	0	0	3	0	0	0	0	0	0	0	0	0	0	0	0	0	0
Collinsella phocaeensis	0	0	0	0	0	0	0	0	0	0	0	0	0	0	0	0	0	0	0	0	0	0	0	0	0	0	0	0	0	0	0	0	0	0	0	0	0	0	0	0	0	0	0	0
Abiotrophia defectiva	0	0	0	0	0	0	0	0	0	0	0	0	0	0	0	0	0	0	0	0	0	0	0	0	0	0	0	0	0	0	0	0	0	0	0	0	0	0	0	0	0	0	0	0
Mitsuokella multacida	0	0	154	0	0	0	0	0	0	0	0	0	0	0	0	0	0	0	0	0	0	0	0	0	0	0	0	0	0	0	0	0	0	0	0	0	0	0	0	0	0	0	0	0
Lactobacillus ruminis	0	0	0	0	0	0	0	0	0	0	0	0	0	0	0	0	0	0	0	145	0	0	0	0	0	0	0	0	0	0	0	0	0	0	0	0	0	0	0	0	0	0	0	0
Tessaracoccus lapidicaptus	0	0	0	0	0	0	0	0	0	0	0	0	0	0	0	0	0	0	0	0	0	0	0	0	0	0	0	0	0	0	0	0	0	0	0	0	0	0	0	0	0	0	0	0
Corynebacterium callunae	0	0	0	0	0	0	0	0	0	0	0	0	0	0	0	0	0	0	0	0	0	0	0	0	0	0	0	0	0	0	0	0	0	0	0	0	0	0	0	0	0	0	0	0
Catabacter hongkongensis	0	0	0	0	0	0	0	0	0	0	0	0	0	0	0	0	0	0	0	0	0	0	0	0	0	0	0	0	0	0	6	0	0	0	0	0	0	0	0	0	0	0	0	0
Thermaerobacter composti	0	0	0	0	0	0	0	0	0	0	0	0	0	0	0	0	0	0	0	0	0	0	0	0	0	0	0	0	0	0	0	0	0	0	0	0	0	0	0	0	0	0	0	0
Porphyromonas gulae	0	0	0	0	0	0	0	0	0	0	0	0	0	0	0	0	0	0	0	0	0	0	0	0	0	0	0	0	0	0	0	0	0	0	0	0	0	0	0	0	0	0	0	0
Chelatococcus daeguensis	0	0	0	0	0	0	0	0	0	0	0	24	0	0	0	0	0	0	0	0	0	0	0	0	0	0	0	0	0	0	0	0	0	0	0	0	0	0	0	0	0	0	0	0
Sphaerobacter thermophilus	0	0	0	0	0	0	0	0	0	0	0	0	0	0	0	0	0	0	0	0	0	0	0	0	0	0	0	0	0	0	0	0	0	0	0	0	0	0	0	0	0	0	0	0

## Sheet: Purcell
Supplementary Table 3. Species-level ASV table for Purcell dataset.
	SRR6043398	SRR6043372	SRR6043356	SRR6043360	SRR6043377	SRR6043403	SRR6043392	SRR6043361	SRR6043376	SRR6043357	SRR6043358	SRR6043369	SRR6043374	SRR6043393	SRR6043395	SRR6043355	SRR6043371	SRR6043373	SRR6043375	SRR6043366	SRR6043391	SRR6043394	SRR6043396	SRR6043397	SRR6043367	SRR6043363	SRR6043404	SRR6043411	SRR6043416	SRR6043359	SRR6043368	SRR6043386	SRR6043370	SRR6043354
Bacteroides vulgatus	7045	11429	1477	4912	368	2236	3480	1924	1679	8610	25547	3721	16094	4293	2924	0	21375	25	14097	28408	329	2042	0	14057	24575	12334	4470	0	7651	0	15818	65	1091	10583
Aggregatibacter aphrophilus	0	0	0	0	0	0	0	0	0	0	0	0	0	6	0	43312	0	0	0	0	0	0	0	0	0	7	0	0	0	0	0	0	0	0
Faecalibacterium prausnitzii	3107	17203	1104	3466	208	28286	17043	4684	14987	6100	4670	10629	11328	430	2072	908	6072	13970	1193	7461	13	6774	10192	7317	575	0	11566	0	5072	0	11720	571	313	4417
Fusobacterium nucleatum	0	0	5157	0	9627	3703	0	359	13	2129	0	179	0	3946	1055	9	323	0	0	815	27667	0	0	1502	0	0	363	769	12698	258	3119	70	1428	0
Faecalibacterium CM04-06	1799	204	99	3317	184	2555	3660	5461	6057	580	2651	9452	4247	0	1263	183	3368	1073	10894	1502	7	309	11880	8137	60	1007	2390	8442	1271	120	607	72	0	2769
Prevotella nigrescens	0	0	22940	0	18	0	586	6394	0	0	0	0	0	50129	25155	89	0	0	0	0	0	0	0	0	4	292	0	28345	0	0	5	0	0	0
Selenomonas sputigena	0	0	418	0	31193	86	226	0	15	308	0	173	0	0	169	0	33	0	0	0	20804	0	0	0	0	8	0	1238	2817	634	0	17	0	0
Roseburia inulinivorans	3686	1314	183	7945	743	986	5615	449	0	131	51	3288	153	0	0	353	1113	1774	2841	0	571	0	127	331	11	1721	568	17	73	2215	4209	148	23431	1273
Roseburia intestinalis	13804	2998	62	10113	52	3819	11191	1036	0	70	708	8691	488	0	0	5462	0	1443	985	1714	0	0	0	0	11	3537	1789	17	0	1871	990	0	0	0
Bacteroides uniformis	664	420	64	0	16	15	668	2015	3422	809	5620	673	1903	209	1343	13	2041	4300	5613	1822	11	38	1794	5215	10404	3455	158	7	84	0	294	0	5695	0
Odoribacter splanchnicus	827	156	390	392	0	0	20	407	124	17091	869	2403	406	0	0	0	0	962	879	91	16	1364	742	192	1091	15	195	11	1134	0	78	10	235	324
Phascolarctobacterium faecium	0	0	0	0	117	0	0	93	0	0	0	0	155	0	3055	286	5951	18494	51	0	0	0	0	0	0	0	0	40	0	21162	0	192	166	0
Lachnospira pectinoschiza	1471	2310	122	0	20	56	869	1706	0	319	1057	260	578	0	379	7543	1548	13	694	620	0	801	352	789	0	0	1012	0	0	8924	1090	21	0	1453
Bacteroides thetaiotaomicron	346	292	1751	90	0	1029	241	2130	58	3113	3476	0	130	0	1520	0	0	0	0	739	0	7596	11030	0	1105	42	300	2243	405	0	31	22	95	93
Campylobacter concisus	0	0	0	0	0	0	0	0	0	0	0	0	0	0	0	0	0	0	0	0	0	0	0	0	0	0	0	0	141	0	0	0	22800	0
Prevotella timonensis	72	0	0	77	0	0	0	0	0	0	0	0	21	0	0	0	0	0	0	0	0	0	138	0	0	0	546	0	0	0	0	20362	0	0
Porphyromonas somerae	0	0	0	63	0	0	0	0	0	0	0	0	0	0	0	0	0	0	0	0	0	0	9	2105	0	49	1442	0	0	0	0	18031	0	0
Coprococcus comes	177	135	16	59	0	0	564	231	587	24	492	0	809	0	0	0	0	0	0	750	5	0	7730	2281	3766	106	111	0	145	0	0	13	113	0
Alistipes putredinis	297	1997	301	1217	0	0	538	426	3119	893	860	45	495	0	1040	0	497	1796	772	161	0	1547	1677	0	3464	13	495	731	0	0	2735	0	13	232
Bacteroides caccae	2836	393	2302	41	0	0	223	0	577	2404	1795	1492	645	0	1352	0	0	4299	0	4278	359	3568	0	0	3621	3429	0	0	34	0	257	16	9	18
Bacteroides stercoris	0	0	0	59	75	0	0	0	7764	0	59	0	0	0	3260	0	3127	0	0	0	0	306	0	0	0	1140	341	0	0	11029	2529	0	0	2274
Parvimonas micra	0	0	8474	10920	15	637	0	1264	0	411	0	12	0	0	70	0	0	0	0	0	22	0	0	2629	0	166	0	213	0	1736	0	0	0	0
Hungatella hathewayi	0	0	115	41	0	0	31	0	0	969	0	57	0	43	0	0	23	0	0	132	3522	0	0	0	0	136	815	0	192	124	0	5724	0	560
Ruminococcaceae bacterium	3404	785	127	288	0	1427	1663	26	1197	466	940	2588	570	0	2709	0	0	466	3097	687	16	85	235	824	82	7	1036	320	573	0	1338	0	0	695
Veillonella parvula	465	0	0	0	10	0	0	7	0	0	0	809	9	0	0	23	357	0	0	0	0	13525	0	0	244	0	127	0	651	0	0	0	0	25364
Parabacteroides merdae	5910	258	360	261	0	0	65	688	0	1787	0	0	1048	0	0	6	1953	0	15	489	0	0	38	538	147	3463	202	168	0	0	0	0	296	0
Collinsella aerofaciens	344	1629	244	410	92	261	2931	397	67	586	1306	0	1425	0	729	125	0	346	0	513	40	44	0	24	42	2959	530	159	71	370	918	30	711	739
Fusicatenibacter saccharivorans	199	3598	103	392	2	101	565	320	1746	1032	1344	1714	483	0	11	7	502	815	570	1776	0	0	26	32	30	796	473	0	120	1284	0	7	124	654
Bacteroides salyersiae	0	0	0	0	0	0	0	0	0	72	0	0	0	0	0	0	0	0	0	0	4812	0	0	0	0	0	0	0	0	0	0	0	0	0
Dorea longicatena	346	1968	15	153	0	253	307	1603	409	71	265	289	788	0	0	123	307	0	2653	973	138	2145	0	946	62	483	150	0	426	84	1129	0	0	1433
Selenomonas infelix	0	0	0	0	10981	43	0	0	0	0	0	67	0	0	0	0	0	0	0	0	0	0	0	0	0	6	0	536	0	171	0	0	0	0
Bacteroides plebeius	0	0	0	0	495	0	0	8394	0	0	0	0	0	0	0	0	0	0	0	0	0	0	0	0	0	0	332	0	0	17	0	0	0	0
Fusobacterium periodonticum	0	0	0	0	0	0	0	0	0	0	0	0	0	0	0	0	0	0	0	0	0	0	0	0	0	0	0	0	0	0	0	8224	1136	0
Sutterella wadsworthensis	2018	896	71	847	59	0	118	631	0	0	0	0	2993	0	0	59	0	0	0	0	0	168	3217	4378	838	2150	1098	2006	7709	0	0	40	821	1614
Acidaminococcus intestini	0	1062	0	0	0	470	0	0	0	3911	0	0	1919	0	0	0	0	0	0	0	0	0	0	0	0	1587	0	0	0	0	0	0	0	0
Bacteroides massiliensis	2076	4976	37	0	152	7113	1720	2719	0	0	0	0	0	0	0	13	0	0	0	0	4	0	7096	0	0	0	0	329	0	0	0	0	0	0
Dialister invisus	0	1633	0	18	0	0	96	0	1424	0	9	3098	3558	213	10	1	0	0	3839	0	0	0	0	0	0	0	424	20	1055	0	0	5	7	0
Bilophila wadsworthia	0	104	0	18	0	0	0	7	16	2	56	69	34	0	31	0	739	0	0	67	140	0	1405	153	1966	0	217	20	654	836	142	563	6	344
Dorea formicigenerans	25	188	0	293	0	415	215	436	1021	202	272	769	108	0	0	5	501	0	25	244	60	0	18	1110	23	347	100	322	594	101	1815	46	1146	598
Bacteroides eggerthii	0	0	0	27	0	0	0	1850	0	0	0	0	0	0	29	0	1544	0	0	0	2	0	0	0	0	2091	1405	0	0	0	7023	0	0	389
Ruminococcus bromii	0	0	601	0	0	0	726	3239	0	1127	558	1149	465	0	0	0	0	0	0	488	0	872	0	0	86	0	325	0	0	0	467	0	72	236
Intestinibacter bartlettii	54	14	0	0	0	0	10	528	0	29	56	1045	2371	0	7	144	135	0	980	0	1	0	0	0	0	3378	186	8	146	1787	0	8	0	0
Akkermansia muciniphila	331	0	81	0	0	0	4	0	3	432	15	0	4	0	76	0	0	124	43	0	0	0	3	307	3990	399	159	0	0	22	0	0	0	4
Prevotella denticola	0	0	0	0	0	0	0	0	0	0	0	0	0	0	7156	0	0	0	0	0	0	0	0	0	0	0	0	0	0	0	0	0	0	0
Coprococcus catus	159	247	10	99	0	0	722	314	1591	204	571	100	469	0	42	1	349	0	1440	1351	22	221	11	1077	30	184	291	57	62	0	39	16	0	0
Butyrivibrio crossotus	0	0	771	0	0	0	3525	0	0	0	0	0	0	0	1195	0	0	0	0	0	0	7240	0	0	0	0	0	0	0	0	0	0	0	13
Campylobacter ureolyticus	0	0	0	0	0	0	0	0	0	0	0	0	0	0	0	0	0	0	0	0	0	0	0	0	0	4687	352	0	0	0	0	2347	0	0
Parasutterella excrementihominis	0	0	0	0	0	0	0	0	110	0	675	28	0	0	126	0	2901	744	0	0	0	0	307	0	9	0	46	0	0	0	0	15	0	0
Blautia faecis	188	69	9	23	0	941	171	148	1099	249	833	0	153	0	67	0	247	744	336	1072	0	0	42	891	18	0	284	51	0	0	468	26	35	0
Peptostreptococcus stomatis	0	0	3167	0	27	0	0	0	0	30	0	0	0	0	941	0	0	0	0	0	0	0	14	127	0	5	324	416	0	91	0	0	0	0
Parabacteroides goldsteinii	0	0	0	0	0	0	0	11	0	819	16	0	0	0	0	0	0	2661	4753	0	0	41	0	0	0	8	17	11	0	0	0	3	0	0
Blautia obeum	485	540	0	0	0	99	0	11	235	287	267	2029	0	0	38	86	159	0	0	1131	0	0	3	382	68	607	37	0	0	0	1866	0	17	0
Blautia massiliensis	0	681	15	2650	0	594	278	275	279	206	866	0	47	0	0	12	586	0	8	1391	0	0	7	240	258	126	58	433	0	18	15	22	46	0
Porphyromonas asaccharolytica	0	0	1100	243	0	0	0	0	0	730	0	0	0	0	0	0	0	0	0	0	0	0	0	0	0	0	4590	0	0	0	0	0	0	0
Fretibacterium fastidiosum	0	0	1187	0	1155	0	0	0	0	0	0	0	0	0	0	0	0	0	0	0	0	0	0	0	0	37	0	3148	0	576	0	0	0	0
Anaerostipes hadrus	25	2285	30	0	0	0	39	239	0	189	307	0	547	0	0	548	667	0	935	244	0	0	176	0	0	0	127	170	0	425	0	0	70	0
Phascolarctobacterium succinatutens	0	0	0	0	0	0	0	2323	0	0	0	0	0	0	0	0	0	0	0	0	0	0	0	0	428	51	0	5199	2207	0	0	17	0	0
Coprococcus eutactus	11	0	26	0	0	0	153	0	2465	0	3199	0	0	0	0	0	0	0	2292	1156	0	0	0	0	0	0	112	0	0	0	0	0	0	0
Tyzzerella nexilis	0	0	0	0	83	0	0	0	0	159	0	0	0	0	0	0	0	0	0	0	0	53	0	0	0	2332	25	539	2332	0	0	11	0	0
Oscillibacter ruminantium	0	0	0	203	0	0	0	0	0	0	0	6	0	10	0	0	0	0	0	0	0	0	0	0	0	5	6341	279	0	0	0	0	0	0
Alistipes shahii	58	181	0	167	0	0	0	0	3543	22	24	0	0	0	0	0	306	0	0	0	0	0	0	27	756	0	0	0	0	0	59	0	0	0
Clostridium paraputrificum	0	0	0	1181	0	18	0	806	0	4	6	260	800	0	10	0	0	0	0	0	214	0	4	0	0	22	0	120	718	0	0	7	0	392
Romboutsia sedimentorum	0	0	0	2880	0	0	0	1628	0	0	0	0	887	0	156	0	19	0	0	12	0	0	0	0	0	0	0	0	0	0	0	0	0	0
Lachnoclostridium urinimassiliense	0	0	0	0	0	0	0	0	0	18	0	0	0	0	0	0	0	0	0	0	1154	0	0	0	0	0	0	22	0	0	0	0	0	0
Bifidobacterium longum	22	186	0	0	3	430	120	0	4941	49	19	0	155	0	0	0	953	27	0	0	0	0	0	0	0	12	505	0	0	0	0	0	0	0
Peptostreptococcus anaerobius	0	0	0	243	0	0	0	0	0	0	0	0	0	0	0	0	0	0	0	0	0	0	0	0	0	0	5609	0	0	302	0	0	0	0
Ruminococcus bicirculans	1585	132	0	0	0	0	0	0	51	731	0	10	0	0	0	0	0	0	224	0	0	0	0	19	0	1724	0	0	0	0	0	0	0	0
Gemella morbillorum	0	0	1826	0	154	0	0	640	0	225	0	0	0	0	0	0	0	0	0	0	0	0	413	1958	0	0	0	0	226	6	4	0	0	0
Bacteroides finegoldii	0	0	0	0	0	0	0	0	0	0	0	0	0	0	0	0	0	0	0	0	0	0	215	2499	161	0	0	0	0	0	0	0	0	0
Treponema maltophilum	0	0	1791	0	0	0	0	0	0	0	0	0	0	0	0	0	0	0	0	0	0	0	0	0	0	0	0	764	0	0	0	0	0	0
Klebsiella oxytoca	0	0	0	0	0	0	0	2867	0	0	0	0	0	0	0	0	0	0	0	0	0	0	0	0	0	0	0	0	0	0	0	0	0	0
Cloacibacillus evryensis	0	0	0	0	0	0	0	0	0	1418	0	0	0	0	0	0	0	0	0	0	0	925	0	0	0	0	0	0	0	0	0	0	0	4
Corynebacterium aurimucosum	0	0	0	0	0	0	0	0	0	77	0	0	0	0	0	0	0	0	0	0	0	8739	0	0	167	0	0	0	0	0	0	0	0	26
Prevotella stercorea	0	0	0	0	2476	0	0	0	16	0	0	0	0	0	0	0	0	0	0	0	0	0	0	0	0	0	0	0	0	74	0	0	0	0
Roseburia hominis	306	119	0	0	0	0	331	881	181	0	0	0	0	0	0	0	70	0	284	0	0	0	0	0	0	0	110	0	0	0	977	0	0	0
Barnesiella intestinihominis	0	0	0	0	0	0	0	0	1251	0	22	0	0	0	0	0	0	2525	37	0	0	0	0	0	0	0	0	0	0	0	0	0	0	0
Ruminococcus callidus	270	0	0	36	0	3200	68	60	0	0	0	0	68	0	561	0	0	0	0	0	0	0	0	0	0	0	1054	0	0	0	0	0	0	0
Lachnoanaerobaculum cf.	0	0	0	0	0	0	0	0	0	0	0	0	0	0	0	0	0	0	0	0	0	0	0	0	0	0	0	0	383	0	0	1769	0	0
Flavonifractor plautii	0	0	0	23	0	0	0	0	0	7	11	177	91	0	0	0	78	7	0	0	0	0	124	0	465	585	292	66	0	425	0	320	0	18
Veillonella atypica	0	0	0	0	0	0	1074	0	0	0	0	712	0	0	0	50	248	5	0	0	51	0	0	0	15	0	0	0	3962	0	0	46	0	0
Lachnospiraceae bacterium0	18	0	0	0	0	0	137	0	0	0	0	100	339	0	0	632	0	0	0	0	0	0	7	0	0	0	220	0	0	0	0	0	0	0
Campylobacter gracilis	0	0	0	0	1646	0	0	0	0	0	0	0	0	0	0	0	89	0	0	0	0	0	0	0	0	0	0	119	59	32	0	0	0	0
Veillonella dispar	0	0	0	0	0	175	0	0	0	0	0	134	0	0	0	312	40	0	0	20	103	0	79	0	0	0	0	0	314	0	0	362	0	0
Fusobacterium mortiferum	0	0	0	0	0	0	0	0	0	0	0	0	0	0	0	0	0	0	0	0	0	0	0	0	0	0	0	0	0	1551	0	0	0	1153
Clostridium cadaveris	0	0	0	0	0	0	0	5	0	2	0	0	0	281	0	1	0	0	0	0	306	0	0	0	0	0	70	56	1178	0	0	17	0	0
Slackia isoflavoniconvertens	396	81	0	54	0	195	0	40	0	0	360	0	0	0	746	1	0	0	0	0	0	0	0	0	0	0	0	36	557	0	0	0	0	0
Dialister pneumosintes	0	0	925	0	0	0	0	0	0	0	0	0	0	0	0	0	66	0	0	0	0	0	0	0	0	7	0	522	0	74	0	0	0	0
Haemophilus parainfluenzae	0	0	0	0	0	0	60	0	0	0	17	0	479	0	0	116	750	0	0	0	58	0	5	0	0	0	0	0	2000	0	0	0	0	0
Atopobium minutum	0	0	0	117	0	0	0	0	0	0	0	0	0	0	0	0	0	0	0	0	0	0	0	0	0	0	2876	0	0	0	0	0	0	0
Megasphaera massiliensis	4609	0	0	0	0	0	0	0	0	0	0	0	0	0	0	0	0	0	0	0	0	0	0	0	0	0	0	0	0	0	0	0	0	0
Bacteroides ovatus	0	0	0	0	0	0	0	0	0	0	0	0	0	0	0	0	0	0	0	0	0	0	0	157	0	0	48	0	19	2373	0	0	0	0
Parabacteroides johnsonii	0	0	0	0	0	0	0	0	0	0	0	0	0	0	0	0	0	1969	0	0	0	0	0	0	0	0	0	0	0	0	0	0	0	0
Bacteroides nordii	58	0	0	0	0	0	0	0	0	83	0	0	21	0	0	0	333	11	0	0	0	0	192	0	0	0	391	0	0	0	0	0	0	256
Clostridium disporicum	0	0	0	518	0	0	0	342	0	0	0	0	1437	0	0	0	0	8	0	0	0	0	0	0	0	0	19	0	0	0	0	0	0	8
Holdemania filiformis	0	0	0	0	0	0	0	0	0	0	0	0	0	0	0	0	29	0	0	0	0	0	800	0	0	0	0	0	0	0	0	0	0	0
Prevotella bergensis	0	0	0	203	0	0	0	0	0	0	0	0	0	0	0	0	0	0	0	0	0	0	0	0	0	0	2049	0	0	0	0	0	0	0
Alistipes obesi	25	8	0	0	0	0	0	0	19	86	0	0	9	0	0	0	0	407	0	0	0	32	0	0	0	583	36	0	0	0	417	0	0	0
Eisenbergiella tayi	0	0	0	0	0	0	0	0	0	136	0	106	8	0	0	0	0	0	23	0	0	0	0	0	0	8	0	36	24	0	0	473	0	261
Alloprevotella tannerae	0	0	0	0	0	0	0	0	0	0	0	2907	0	0	0	0	0	0	0	0	0	0	0	0	0	0	0	0	0	0	0	0	0	0
Desulfovibrio fairfieldensis	0	0	0	0	0	0	0	0	0	0	0	0	0	0	1020	0	0	0	0	0	0	0	0	0	0	0	0	0	0	0	0	0	0	0
Alistipes finegoldii	38	0	57	0	0	0	0	0	0	9	518	0	0	0	86	0	0	140	0	0	0	448	211	0	267	43	197	0	0	0	70	0	0	285
Treponema denticola	0	0	0	5539	0	0	0	0	0	0	0	0	0	0	0	0	0	0	0	0	0	0	0	0	0	0	0	0	0	0	0	0	0	0
Collinsella tanakaei	0	0	0	0	0	0	0	0	0	0	0	0	0	0	0	0	0	0	0	0	0	0	0	0	655	0	0	0	0	0	0	0	0	0
Eisenbergiella massiliensis	0	0	0	0	0	0	0	0	0	0	0	0	0	0	0	0	0	493	0	0	0	53	0	0	11	0	0	0	0	925	0	0	0	0
Escherichia coli	0	0	0	0	212	0	0	0	0	0	0	0	0	106	0	0	0	0	0	0	0	0	0	0	613	157	0	0	0	0	0	0	0	0
Peptoniphilus lacrimalis	0	0	0	0	0	0	0	0	0	0	0	0	0	0	0	0	0	0	0	0	0	0	0	0	0	0	92	0	0	0	0	700	0	0
Corynebacterium accolens	0	0	0	0	0	0	0	0	0	488	0	51	0	0	0	0	0	0	0	0	0	0	0	0	0	0	0	0	0	0	0	0	0	0
Treponema lecithinolyticum	0	0	0	0	0	0	0	0	0	0	0	0	0	0	0	0	0	0	0	0	0	0	0	0	0	4	0	1204	0	0	0	0	0	0
Bifidobacterium bifidum	0	0	0	0	0	0	36	0	0	18	0	0	909	0	0	0	0	0	0	0	0	0	0	0	0	0	0	0	0	0	0	0	0	0
Turicibacter sanguinis	0	59	0	18	0	0	330	11	0	0	0	0	13	0	25	7	72	46	0	0	0	0	0	0	0	0	100	0	0	0	0	0	324	0
Solobacterium moorei	0	0	548	0	0	0	0	0	0	0	0	0	0	0	0	0	0	0	0	0	0	0	0	0	0	0	0	27	0	0	0	0	0	0
Negativibacillus massiliensis	0	0	0	0	0	0	0	0	0	0	0	0	0	0	0	0	0	0	7	0	0	0	0	0	0	931	0	0	0	0	0	0	0	0
Actinomyces cardiffensis	0	0	990	0	0	0	0	0	0	0	0	0	0	0	0	0	0	0	0	0	0	0	0	0	0	0	0	0	0	0	0	0	0	0
Moraxella nonliquefaciens	0	0	508	0	0	0	0	0	0	0	0	0	0	0	0	0	0	0	0	0	0	0	0	0	0	0	0	0	0	0	0	0	0	0
Blautia stercoris	0	0	0	0	0	0	0	0	0	0	0	0	0	0	0	0	218	0	650	0	0	0	0	0	0	0	0	0	0	19	0	0	0	0
Erysipelatoclostridium ramosum	0	0	15	0	0	30	0	5	0	42	0	0	0	0	0	0	6	0	0	0	0	0	0	0	0	544	9	0	0	0	0	17	0	72
Eikenella corrodens	0	0	25	834	0	0	0	0	0	0	0	0	0	0	0	0	70	0	0	0	0	0	0	0	0	0	0	0	738	0	0	5	0	0
Anaerotruncus colihominis	0	0	0	0	0	0	0	0	0	0	0	0	0	0	0	0	25	0	0	0	0	0	0	0	0	0	7	0	0	819	0	66	0	0
Butyricicoccus desmolans	0	0	0	0	0	0	0	90	0	0	0	0	0	0	0	0	109	0	0	0	0	0	190	0	0	0	0	0	0	0	0	0	0	0
Leptotrichia hongkongensis	0	0	0	0	0	0	0	0	0	0	0	0	0	0	0	0	0	0	0	0	0	0	0	0	0	0	0	0	0	0	0	0	0	646
Veillonella tobetsuensis	0	0	0	0	0	0	0	0	0	0	0	0	0	0	0	0	0	0	0	0	39	0	0	0	0	0	143	0	467	74	0	0	35	0
Actinomyces turicensis	0	0	0	0	0	0	0	0	0	0	0	0	0	0	0	0	0	0	0	0	0	0	0	0	0	691	24	0	0	0	0	0	0	0
Streptococcus mutans	0	0	0	0	0	0	0	0	0	0	0	0	3	0	0	0	2	0	0	0	0	0	0	0	0	702	0	0	0	0	0	0	0	0
Acidovorax temperans	0	0	0	0	0	0	0	0	0	0	0	0	0	0	0	0	0	0	0	0	0	0	0	0	0	0	0	0	0	0	0	0	0	589
Eggerthella lenta	0	0	0	0	0	0	0	0	0	4	18	0	0	0	0	0	19	0	0	22	0	0	0	0	55	475	0	0	23	0	0	9	0	0
Butyricimonas virosa	0	0	0	0	0	0	0	0	0	0	0	0	0	0	0	0	0	0	0	0	0	1588	0	0	0	0	0	0	0	0	0	0	0	4
Acinetobacter ursingii	0	0	0	0	0	0	0	0	0	0	0	0	0	0	0	0	0	0	0	0	0	0	0	0	0	0	0	0	687	0	0	0	0	0
Treponema socranskii	0	0	313	0	0	0	0	0	0	0	0	0	0	0	108	0	0	0	0	0	0	0	0	0	0	0	0	179	0	0	0	0	0	0
Chryseobacterium taklimakanense	0	0	0	0	0	0	0	0	0	0	0	0	0	0	0	0	0	0	0	0	0	0	0	0	0	0	0	0	0	0	0	0	0	461
Acinetobacter parvus	0	0	0	0	9	0	0	2	60	0	0	0	0	0	0	0	0	0	0	0	0	0	0	5	0	0	0	0	0	0	0	0	314	0
Lachnoclostridium pacaense	0	0	0	0	0	0	0	0	0	0	0	0	0	0	0	0	53	399	0	0	0	0	0	0	0	0	0	0	0	0	0	0	0	0
Streptococcus parasanguinis	351	0	0	0	0	0	0	0	0	0	0	0	0	0	0	0	86	0	0	22	0	0	0	0	0	0	0	0	139	0	0	0	0	0
Klebsiella pneumoniae	0	0	0	0	0	0	0	272	0	0	0	0	0	0	0	0	0	0	0	0	0	0	0	0	0	0	0	0	0	0	0	0	0	0
Clostridium subterminale	0	0	0	0	0	0	0	4	0	0	0	882	0	0	0	0	0	0	0	0	0	0	0	0	0	0	0	0	0	0	0	0	0	0
Dolosigranulum pigrum	0	0	151	0	0	0	0	0	0	93	0	0	0	0	0	0	0	0	0	0	0	0	0	0	0	0	0	0	0	0	0	0	0	0
Prevotella melaninogenica	0	0	0	0	0	0	0	0	0	0	0	0	0	877	0	4	0	0	0	0	0	0	0	0	0	0	0	0	0	0	0	0	0	0
Bifidobacterium dentium	0	0	0	0	0	0	0	0	0	0	0	0	109	0	0	0	0	0	0	0	0	0	0	0	0	314	0	0	0	0	0	0	0	0
Desulfovibrio piger	0	0	65	77	0	0	0	0	0	109	0	0	0	0	0	0	0	0	0	0	0	0	0	0	0	0	0	0	0	0	0	0	0	0
Treponema vincentii	0	0	0	0	0	0	0	0	0	0	0	0	0	0	0	0	0	0	0	0	0	0	0	0	0	0	0	416	0	0	0	0	0	0
Blautia luti	0	0	0	0	0	0	0	0	0	0	0	0	0	0	0	0	0	0	0	0	0	0	0	274	0	0	0	0	0	0	0	0	0	0
Rothia mucilaginosa	0	0	0	0	0	0	120	0	0	0	0	0	0	0	0	0	29	0	8	0	0	0	0	0	85	0	0	0	0	0	0	0	0	0
Alistipes massiliensis	0	0	0	0	0	0	0	0	0	0	0	0	0	0	0	0	0	0	143	254	0	0	0	7	0	0	0	0	0	0	0	0	0	0
Lactobacillus ruminis	83	0	0	0	0	0	0	0	0	83	0	0	355	0	0	0	0	0	0	0	0	0	0	0	0	0	0	0	0	0	0	0	0	0
Dialister succinatiphilus	0	0	0	0	0	766	0	0	0	0	0	0	0	0	0	0	0	0	0	0	0	0	0	0	0	89	0	0	0	0	0	0	0	0
Moraxella lincolnii	0	0	175	0	0	0	0	0	0	0	0	0	0	0	0	0	0	0	0	0	0	0	0	0	0	0	0	0	0	0	0	0	0	0
Holdemanella biformis	0	0	0	0	190	0	0	0	0	0	0	24	0	0	0	0	0	0	0	0	0	0	0	0	0	0	0	19	0	0	0	0	0	0
Intestinimonas butyriciproducens	0	0	0	0	0	0	0	0	0	0	0	0	0	0	0	0	0	178	0	0	0	0	0	0	59	0	0	0	0	0	0	0	0	0
Bacteroides clarus	0	0	0	0	0	0	0	0	0	0	0	0	0	0	0	0	0	0	0	0	0	0	0	0	0	0	47	0	0	0	322	0	0	0
Megasphaera micronuciformis	0	0	0	0	0	0	0	0	0	0	0	0	0	0	0	0	0	0	0	0	0	0	3	0	0	0	0	0	0	0	0	13	0	234
Clostridium baratii	0	0	0	0	0	0	0	0	0	0	0	0	0	0	0	0	0	0	0	0	0	0	0	0	0	0	0	0	341	0	0	0	0	0
Staphylococcus saccharolyticus	0	0	0	0	0	0	0	0	0	117	0	0	0	0	0	0	0	0	0	0	0	0	0	0	0	0	0	0	0	0	0	0	0	0
Actinomyces odontolyticus	112	0	0	0	0	89	0	0	0	0	0	0	222	0	0	0	74	157	0	0	0	0	0	0	0	0	33	0	0	0	0	0	0	0
Fusobacterium simiae	0	0	0	0	0	0	0	0	0	0	0	0	0	0	0	0	0	0	0	0	60	0	0	0	0	0	0	37	0	0	0	0	0	0
Mobiluncus curtisii	0	0	29	27	0	0	0	0	0	0	0	0	0	0	0	0	0	0	0	0	0	0	0	0	0	0	273	0	0	0	0	0	0	0
Harryflintia acetispora	0	0	0	0	0	0	0	0	349	0	0	0	0	0	0	0	0	16	0	0	0	0	0	0	0	0	0	0	0	0	0	0	0	0
Alistipes inops	0	0	0	0	0	63	0	0	0	0	0	0	0	0	0	0	0	0	0	0	0	0	0	0	0	237	0	0	0	0	0	0	0	0
Leptotrichia trevisanii	0	0	0	0	0	0	0	0	0	0	0	0	0	0	0	0	0	0	0	0	0	0	0	0	0	2	0	277	0	0	0	0	0	0
Streptococcus anginosus	0	0	0	0	0	0	0	0	0	0	0	0	0	0	0	0	0	0	0	0	0	0	0	0	0	241	0	0	0	0	0	0	0	0
Alistipes indistinctus	0	0	0	0	0	0	0	0	0	0	12	0	0	0	0	0	0	0	0	0	0	0	0	0	111	0	0	0	0	0	0	0	0	0
Lachnospiraceae bacterium	103	0	0	0	0	0	0	52	0	0	11	10	0	0	0	0	33	0	0	0	0	0	0	0	0	0	12	0	0	0	0	0	0	0
Enorma massiliensis	0	0	0	0	0	0	0	0	0	0	0	0	0	0	0	0	113	0	0	0	0	0	0	0	0	0	0	0	0	0	0	0	0	0
Bacteroides intestinalis	0	0	0	0	0	0	0	0	0	26	0	0	0	0	0	0	0	0	0	120	0	0	0	0	0	0	0	163	0	0	0	0	0	0
Methylorosula polaris	0	0	0	0	0	0	0	0	0	0	0	0	0	0	0	65	0	0	0	0	0	0	0	0	0	0	0	0	0	0	0	0	0	0
Leptotrichia wadei	0	0	0	0	0	0	0	0	0	0	0	0	0	0	0	0	0	0	0	0	0	0	0	0	0	0	0	0	300	0	0	0	0	0
Bacteroides coprocola	0	0	100	0	0	0	0	0	0	0	0	0	0	0	0	0	0	0	0	0	0	0	0	0	0	0	0	0	0	0	0	0	0	0
Clostridium neonatale	0	0	0	0	0	0	0	0	0	0	0	0	0	0	0	0	0	0	0	0	0	0	0	0	0	0	0	175	0	0	0	0	0	0
Alistipes timonensis	0	0	0	0	0	0	0	0	0	41	0	0	63	0	0	0	0	0	0	0	0	0	0	0	0	0	0	0	0	0	0	0	0	0
Prevotella maculosa	0	0	0	0	111	0	0	0	0	0	0	0	0	0	0	0	0	0	0	0	0	0	0	0	0	0	0	0	0	0	0	0	0	0
Slackia exigua	0	0	57	0	0	0	0	90	0	0	0	0	0	0	0	0	0	0	0	0	0	0	0	0	0	0	0	0	25	0	0	0	0	0
Phocea massiliensis	0	0	0	0	0	0	0	0	0	0	13	8	20	0	0	0	46	0	0	0	0	0	0	0	4	0	0	0	0	0	0	0	0	0
Helicobacter typhlonius	16	0	3	0	0	10	0	5	18	3	0	0	5	6	11	0	0	17	0	0	1	9	7	0	0	6	0	6	0	11	0	0	4	0
Faecalitalea cylindroides	0	0	0	0	0	0	0	0	0	3	94	0	21	0	0	0	0	0	0	0	0	0	0	0	0	0	0	0	0	0	0	0	0	0
Ruminococcus champanellensis	0	0	0	0	0	0	4	0	0	0	0	0	0	0	0	0	0	0	0	0	0	0	0	0	0	0	163	0	0	0	0	0	0	0
Coprobacter secundus	0	0	0	0	0	0	0	0	0	0	0	0	8	0	0	0	0	0	0	0	0	0	0	23	0	0	110	0	0	0	0	0	0	0
Staphylococcus warneri	0	0	0	0	0	0	0	0	0	0	0	173	0	0	0	9	0	0	0	0	0	0	0	0	0	0	0	0	0	0	0	0	0	0
Lactobacillus reuteri	221	0	0	0	0	0	0	0	0	0	0	0	0	0	0	0	0	0	0	0	0	0	0	0	0	0	0	0	0	0	0	0	0	0
Parabacteroides distasonis	0	0	0	0	0	240	0	0	0	0	0	0	0	0	0	0	35	41	0	0	0	0	0	0	0	0	0	0	56	0	0	0	0	0
Prevotella buccalis	0	0	0	0	0	0	0	0	0	0	0	0	0	0	0	0	0	0	0	0	0	0	0	0	0	0	123	0	0	0	0	0	0	0
Streptococcus salivarius	0	0	0	0	0	0	0	0	0	0	0	0	0	0	0	0	0	0	0	0	0	0	0	0	48	0	0	0	0	0	0	0	0	0
Nocardioides alpinus	0	0	0	0	0	0	0	0	0	0	0	0	0	0	0	28	0	0	0	0	0	0	0	0	0	0	0	0	0	0	0	0	0	0
Campylobacter showae	0	0	0	0	45	0	0	0	0	0	0	0	0	0	0	0	0	0	0	0	6	0	0	0	0	0	0	0	0	0	0	0	0	0
Atopobium parvulum	0	0	5	0	0	0	0	0	0	0	10	0	0	0	0	0	32	0	0	0	0	0	0	0	0	0	0	0	0	0	0	0	0	0
Leptotrichia hofstadii	0	0	0	0	0	0	0	0	0	0	0	163	0	0	0	0	0	0	0	0	0	0	0	0	0	0	0	0	0	0	0	0	0	0
Bacteroides fragilis	0	0	0	0	0	202	0	0	0	0	0	0	0	0	0	0	0	0	0	0	0	0	0	0	0	0	0	0	0	0	0	0	0	0
Succinatimonas hippei	0	0	0	0	0	0	0	0	0	35	0	0	0	0	0	0	0	0	0	0	0	0	0	0	0	0	0	0	0	0	0	0	0	0
Actinomyces lingnae	0	0	0	0	0	0	0	0	0	0	0	0	0	0	0	0	41	0	0	0	0	0	0	0	0	0	0	0	0	0	0	0	0	0
Sellimonas intestinalis	0	0	0	0	0	0	0	0	0	0	0	0	0	0	0	0	21	34	0	0	0	0	0	0	0	0	0	0	0	0	0	0	0	0
Sphingobium abikonense	0	0	0	0	0	0	0	0	0	0	0	0	0	0	0	5	0	0	0	0	0	0	0	0	0	0	0	0	0	0	0	0	0	50
Porphyromonas uenonis	0	0	0	0	9	0	0	0	0	0	0	0	0	0	0	0	0	0	0	0	0	0	28	0	0	0	0	0	0	0	0	0	0	0
Senegalimassilia anaerobia	0	0	0	0	0	0	0	0	0	0	0	0	61	0	0	0	0	0	0	0	0	0	0	0	0	0	0	0	0	0	0	0	0	0
Comamonas denitrificans	0	0	0	0	0	0	0	0	0	0	0	0	0	0	0	0	0	0	103	0	0	0	0	0	0	0	0	0	0	0	0	0	0	0
Corynebacterium pilbarense	0	0	0	0	0	0	0	0	0	0	0	0	0	0	0	0	0	0	0	0	0	0	0	0	30	0	0	0	0	0	0	0	0	0
Oxalobacter formigenes	0	0	0	0	0	0	0	0	0	0	0	0	0	0	0	0	0	0	0	0	0	0	0	0	30	0	0	0	0	0	0	0	0	0
Lactobacillus delbrueckii	0	0	0	0	0	0	0	0	0	0	0	0	0	0	0	0	8	0	66	0	0	0	0	0	0	0	0	0	0	0	0	0	0	0
Negativicoccus succinicivorans	0	0	0	0	0	0	0	0	0	0	0	0	0	0	0	0	0	0	0	0	0	0	0	0	0	0	0	0	0	0	0	34	0	0
Intestinimonas massiliensis	101	0	3	0	0	0	0	0	0	0	0	0	0	0	0	0	0	0	0	0	0	0	0	0	0	0	0	0	0	0	0	0	0	0
Enhydrobacter aerosaccus	0	0	0	0	0	0	0	0	0	20	0	0	0	0	0	0	0	0	0	0	0	0	0	0	0	0	0	0	0	0	0	0	0	0
Alistipes senegalensis	0	0	25	0	0	0	0	0	0	0	0	0	0	0	0	0	0	0	0	0	0	0	0	0	0	0	0	0	0	0	0	0	0	0
Alloprevotella rava	0	0	0	0	0	0	0	0	0	0	0	0	0	0	0	0	0	0	0	0	0	0	0	0	0	0	0	47	0	0	0	0	0	0
Gordonibacter pamelaeae	0	0	0	0	0	0	0	0	58	0	0	0	0	0	0	0	0	0	0	0	0	0	0	0	0	0	0	0	0	0	0	0	0	0
Coprobacillus cateniformis	0	0	0	0	0	0	0	0	0	0	0	0	0	0	0	0	20	0	0	0	0	0	0	0	0	0	0	0	0	0	0	0	0	0
Rothia dentocariosa	0	0	0	0	0	0	0	0	0	0	0	0	0	0	0	0	9	0	0	0	0	0	0	0	7	0	0	0	0	0	0	0	0	5
Variovorax paradoxus	0	0	0	0	0	0	0	0	0	0	0	0	0	0	0	11	0	0	0	0	0	0	0	0	0	0	0	0	0	0	0	0	0	0
Dielma fastidiosa	0	0	0	0	0	0	0	0	0	0	0	0	0	0	0	0	13	0	0	0	0	0	0	0	0	0	5	0	0	0	0	0	0	0
Capnocytophaga leadbetteri	0	0	0	0	0	0	0	0	0	13	0	0	0	0	0	0	0	0	0	0	0	0	0	0	0	0	0	0	0	0	0	0	0	0
Holdemania massiliensis	0	0	0	0	0	0	0	0	0	0	0	0	0	0	0	0	15	0	0	0	0	0	0	0	0	0	0	0	0	0	0	0	0	0
Porphyromonas pasteri	0	0	0	0	0	0	0	0	0	12	0	0	0	0	0	0	0	0	0	0	0	0	0	0	0	0	0	0	0	0	0	0	0	0
Corynebacterium variabile	0	0	0	0	0	0	0	0	0	0	0	0	26	0	0	0	0	0	0	0	0	0	0	0	0	0	0	0	0	0	0	0	0	0
Atopobium rimae	0	0	13	0	0	0	0	0	0	0	0	0	0	0	0	0	0	0	0	0	0	0	0	0	0	0	0	0	0	0	0	0	0	0
Actinomyces naeslundii	0	0	0	0	0	0	0	0	0	10	0	0	0	0	0	0	0	0	0	0	0	0	0	0	0	0	0	0	0	0	0	0	0	0
Oribacterium asaccharolyticum	0	0	0	0	4	0	0	0	0	0	0	0	0	0	0	0	0	0	0	0	0	0	0	0	0	0	0	0	18	0	0	0	0	0
Bifidobacterium angulatum	0	0	0	0	0	0	0	0	0	8	0	0	0	0	0	0	0	0	0	0	0	0	0	0	0	0	0	0	0	0	0	0	0	0
Caulobacter henricii	0	0	0	0	0	0	0	0	0	0	0	0	0	0	0	0	0	0	0	17	0	0	0	0	0	0	0	0	0	0	0	0	0	0
Anaerotruncus rubiinfantis	0	0	0	0	0	0	0	0	0	6	0	0	0	0	0	0	0	0	0	0	0	0	0	0	0	0	0	0	0	0	0	0	0	0
Cuneatibacter caecimuris	0	0	0	0	0	0	0	0	0	0	0	0	0	0	0	0	0	14	0	0	0	0	0	0	0	0	0	0	0	0	0	0	0	0
Ileibacterium valens	0	0	3	0	0	0	0	0	0	0	0	0	0	0	0	0	0	7	0	0	0	0	0	0	0	0	0	0	0	0	0	0	0	0
Christensenella minuta	0	0	0	0	0	0	0	0	0	0	0	0	0	0	0	0	0	0	0	0	0	0	0	0	6	0	0	0	0	0	0	0	0	0
Pseudoflavonifractor capillosus	0	0	0	0	0	0	0	0	0	0	0	0	0	0	0	0	0	0	0	0	0	0	0	0	0	10	0	0	0	0	0	0	0	0
Mucispirillum schaedleri	0	0	0	0	0	0	0	0	0	0	0	0	6	0	0	0	0	0	0	0	0	0	2	0	0	0	0	0	0	0	0	0	0	0
Clostridium butyricum	0	0	0	0	0	0	0	0	0	0	0	0	0	0	0	0	0	0	0	10	0	0	0	0	0	0	0	0	0	0	0	0	0	0
Corynebacterium lipophiloflavum	0	0	0	0	0	0	8	0	0	0	0	0	0	0	0	0	0	0	0	0	0	0	0	0	0	0	0	0	0	0	0	0	0	0
Cardiobacterium valvarum	0	0	0	0	0	0	0	0	0	0	0	0	0	0	0	0	0	0	0	0	0	0	0	0	0	0	0	0	0	0	0	0	0	6
Prevotella dentalis	0	0	0	0	0	0	0	0	0	0	0	0	0	0	0	0	0	0	0	0	0	0	0	0	0	0	0	0	0	10	0	0	0	0
Acidovorax radicis	0	0	0	0	0	0	0	4	0	0	0	0	0	0	0	0	0	0	0	0	0	0	0	0	0	0	0	0	0	0	0	0	0	0
Prevotella nanceiensis	0	0	0	0	0	0	0	0	0	3	0	0	0	0	0	0	0	0	0	0	0	0	0	0	0	0	0	0	0	0	0	0	0	0
Angelakisella massiliensis	0	0	0	0	0	0	0	0	0	0	5	0	0	0	0	0	0	0	0	0	0	0	0	0	0	0	0	0	0	0	0	0	0	0
Catabacter hongkongensis	0	0	0	0	0	0	0	0	0	0	0	0	0	0	0	0	0	0	0	0	0	0	0	0	0	0	0	0	0	0	0	3	0	0
Sanguibacteroides justesenii	0	0	0	0	0	0	0	0	0	0	0	0	0	0	0	0	0	0	0	0	0	15	0	0	0	0	0	0	0	0	0	0	0	0
Cloacibacterium normanense	11	0	0	0	0	0	0	0	0	0	0	0	0	0	0	0	0	0	0	0	0	0	0	0	0	0	0	0	0	0	0	0	0	0
Dermabacter hominis	0	0	0	0	0	0	0	0	0	2	0	0	0	0	0	0	0	0	0	0	0	0	0	0	0	0	0	0	0	0	0	0	0	0
Cloacibacillus porcorum	0	0	0	0	0	8	0	0	0	0	0	0	0	0	0	0	0	0	0	0	0	0	0	0	0	0	0	0	0	0	0	0	0	0
