# Supplementary material for: Colorectal Cancer-Associated Microbiome Patterns and Signatures
Source: Front Genet. 2021 Dec 22;12:787176. doi: 10.3389/fgene.2021.787176 (PMC8729777; doi:10.3389/fgene.2021.787176)
Supplement: Supplementary file 6 [file DataSheet1.XLSX]

## Sheet: Sheet1
Supplementary Table 1. Relative abundance of the top 12 microbial phyla/genera in each CRC dataset.
kostic_phylum				Kostic_genus
	Tumor	Normal			Tumor	Normal
Bacteroidetes	0.414248	0.448236		Bacteroides	0.261778	0.288527
Firmicutes	0.406322	0.452645		Prevotella	0.176543	0.159021
Fusobacteria	0.110942	0.0358119		Fusobacterium	0.128876	0.0494141
Proteobacteria	0.0403793	0.0350522		Faecalibacterium	0.111609	0.165734
Actinobacteria	0.0172683	0.021882		Blautia	0.0611932	0.0841363
Spirochaetes	0.00503803	0.000339876		Parvimonas	0.0518861	0.0286531
Synergistetes	0.0033337	0.00278398		Parabacteroides	0.0433641	0.0572483
Verrucomicrobia	0.00148442	0.002729		Ruminococcus	0.0390993	0.0516927
Tenericutes	0.000954628	0.000444838		Roseburia	0.0373749	0.0379123
Lentisphaerae	2.99883e-05	3.99854e-05		Lachnoclostridium	0.0314858	0.0193649
Euryarchaeota	0	3.49872e-05		Tyzzerella	0.0308468	0.0336371
				Barnesiella	0.025943	0.02466
Burns_phylum				Burns_genus
	Tumor	Normal			Tumor	Normal
Firmicutes	0.437406	0.470703		Bacteroides	0.22551	0.375929
Bacteroidetes	0.19836	0.266868		Cutibacterium	0.120141	0.0965479
Proteobacteria	0.158107	0.131407		Streptococcus	0.11619	0.0786272
Actinobacteria	0.129353	0.0998724		Fusobacterium	0.105401	0.0335333
Fusobacteria	0.05126	0.0143527		Staphylococcus	0.0770834	0.0593772
Spirochaetes	0.013388	0.000662595		Faecalibacterium	0.0633296	0.119249
Verrucomicrobia	0.00506396	0.0110251		Corynebacterium_1	0.0579394	0.0428888
Tenericutes	0.00300932	0.00315942		Lactobacillus	0.0571451	0.027339
Synergistetes	0.00206249	0.000574849		Parvimonas	0.0505786	0.0296833
Epsilonbacteraeota	0.00147746	0.00038192		Blautia	0.0474096	0.0434103
Cyanobacteria	0.000283824	0.000611972		Lachnoclostridium	0.0405655	0.0694843
Patescibacteria	0.000228293	0.000381358		Ralstonia	0.0387075	0.0239304
Zeller_phylum				Zeller_genus
	Tumor	Normal			Tumor	Normal
Firmicutes	0.444364	0.493872		Bacteroides	0.372453	0.456265
Bacteroidetes	0.33117	0.364793		Fusobacterium	0.135002	0.0117134
Proteobacteria	0.104678	0.0896851		Faecalibacterium	0.0896861	0.149991
Fusobacteria	0.0841506	0.00646095		Escherichia/Shigella	0.0706073	0.0499699
Verrucomicrobia	0.0122734	0.0303416		Prevotella	0.0636624	0.0156071
Actinobacteria	0.00699614	0.00511066		Prevotella_9	0.0626859	0.105884
Epsilonbacteraeota	0.00626518	0.00054778		Sphingomonas	0.0404785	0.00599528
Synergistetes	0.00546653	0.0014236		Agathobacter	0.0390334	0.0420767
Cyanobacteria	0.00277986	0.00400161		Lachnoclostridium	0.0342836	0.0358379
Tenericutes	0.00093911	0.00174793		Roseburia	0.0321062	0.0373259
Euryarchaeota	0.000750581	0.00161147		Blautia	0.0301889	0.0446151
Lentisphaerae	0.000166948	0.000403895		Subdoligranulum	0.0298121	0.0447182
Hale_phylum				Hale_genus
	Tumor	Normal			Tumor	Normal
Bacteroidetes	0.579948	0.637438		Bacteroides	0.617493	0.684332
Firmicutes	0.228503	0.241817		Fusobacterium	0.138955	0.0173435
Fusobacteria	0.101242	0.0128115		Escherichia/Shigella	0.048613	0.0664759
Proteobacteria	0.0649133	0.0980784		Parabacteroides	0.0430402	0.0702872
Spirochaetes	0.0121734	0.00354753		Faecalibacterium	0.0255968	0.0398274
Epsilonbacteraeota	0.00662355	0.000185481		Roseburia	0.0253882	0.0152996
Actinobacteria	0.00384641	0.0046437		Alistipes	0.0235772	0.0397554
Cyanobacteria	0.00128681	0.000767824		Streptococcus	0.0229993	0.0114162
Synergistetes	0.000815592	0.000132844		Dialister	0.0169481	0.00762263
Tenericutes	0.000488175	0.000354252		Lachnoclostridium	0.0166655	0.0135475
Verrucomicrobia	0.000160021	0.000223914		Blautia	0.0105772	0.0209162
				Agathobacter	0.0101464	0.0131766
Gao_phylum				Gao_genus
	Tumor	Normal			Tumor	Normal
Firmicutes	0.423127	0.523515		Bacteroides	0.296527	0.245623
Bacteroidetes	0.308421	0.270958		Bacillus	0.150959	0.247618
Proteobacteria	0.155887	0.141835		Fusobacterium	0.143553	0.0654626
Fusobacteria	0.0951952	0.0472412		Lactococcus	0.127297	0.175513
Actinobacteria	0.00822344	0.0124612		Escherichia/Shigella	0.106268	0.0691087
Spirochaetes	0.0027651	0.000646179		Streptococcus	0.0404894	0.0268034
Synergistetes	0.00204467	0.00102022		Faecalibacterium	0.0306714	0.0314241
Verrucomicrobia	0.00152746	0.000626741		Acinetobacter	0.0251305	0.0450965
Epsilonbacteraeota	0.00140965	0.00013548		Pseudomonas	0.0222636	0.036658
Acidobacteria	0.000599675	0.000227959		Parabacteroides	0.0214739	0.0288286
Cyanobacteria	0.000550782	0.000908892		Lachnoclostridium	0.021271	0.0144646
Deinococcus-Thermus	0.000249177	0.000423521		Alistipes	0.014097	0.0133992
Purcell_phylum				Purcell_genus
	Tumor				Tumor
Firmicutes	0.483188			Bacteroides	0.33427
Bacteroidetes	0.368335			Faecalibacterium	0.14034
Proteobacteria	0.079923			Prevotella	0.0976592
Fusobacteria	0.0430179			Escherichia/Shigella	0.0683192
Actinobacteria	0.0120462			Fusobacterium	0.0601467
Epsilonbacteraeota	0.00693186			Agathobacter	0.0593242
Synergistetes	0.00196157			Selenomonas	0.0462979
Spirochaetes	0.00153242			Streptococcus	0.0458363
Verrucomicrobia	0.00138258			Roseburia	0.04518
Cyanobacteria	0.000849287			Phascolarctobacterium	0.0380701
Tenericutes	0.000682818			Lachnospiraceae_NK4A136_group	0.0347725
Patescibacteria	0.000149993			Alistipes	0.0297839
