# Supplementary material for: Colorectal Cancer-Associated Microbiome Patterns and Signatures
Source: Front Genet. 2021 Dec 22;12:787176. doi: 10.3389/fgene.2021.787176 (PMC8729777; doi:10.3389/fgene.2021.787176)
Supplement: Supplementary file 7 [file DataSheet2.XLSX]

## Sheet: Phylum
Supplementary Table 2. Differentially altered microbial taxa between tumor and normal groups at phylum level.
log2FoldChange	padj	Kindom	Phylum	Dataset
2.86001	3.06487e-12	Bacteria	Fusobacteria	Kostic
-1.3081	5.57122e-06	Bacteria	Actinobacteria	Kostic
7.18614	9.74397e-34	Bacteria	Epsilonbacteraeota	Hale
3.74014	9.73283e-22	Bacteria	Fusobacteria	Hale
-0.514485	0.0216537	Bacteria	Proteobacteria	Hale
2.52029	0.0216537	Bacteria	Synergistetes	Hale
3.96027	6.00462e-06	Bacteria	Epsilonbacteraeota	Gao
5.35732	3.26653e-10	Bacteria	Epsilonbacteraeota	Zeller
3.65727	5.55547e-09	Bacteria	Fusobacteria	Zeller
-2.50689	0.00899482	Bacteria	Verrucomicrobia	Zeller
-2.12338	0.0445397	Bacteria	Cyanobacteria	Zeller
6.45285	0.00252406	Bacteria	Spirochaetes	Burns
-0.761191	0.0370687	Bacteria	Bacteroidetes	Burns

## Sheet: Genus
Supplementary Table 2. Differentially altered microbial taxa between tumor and normal groups at genus level
log2FoldChange	padj	Kindom	Phylum	Class	Order	Family	Genus	Dataset
3.65233	4.27327e-05	Bacteria	Fusobacteria	Fusobacteriia	Fusobacteriales	Leptotrichiaceae	Leptotrichia	Kostic
3.17154	0.000268192	Bacteria	Proteobacteria	Gammaproteobacteria	Enterobacterales	Enterobacteriaceae	Citrobacter	Kostic
3.00099	0.00203255	Bacteria	Proteobacteria	Epsilonproteobacteria	Campylobacterales	Campylobacteraceae	Campylobacter	Kostic
1.57488	0.00650502	Bacteria	Fusobacteria	Fusobacteriia	Fusobacteriales	Fusobacteriaceae	Fusobacterium	Kostic
-0.944103	0.00852351	Bacteria	Firmicutes	Clostridia	Clostridiales	Ruminococcaceae	Faecalibacterium	Kostic
-0.811958	0.0105829	Bacteria	Firmicutes	Clostridia	Clostridiales	Lachnospiraceae	Blautia	Kostic
-1.41412	0.0165603	Bacteria	Firmicutes	Clostridia	Clostridiales	Ruminococcaceae	Sporobacter	Kostic
-1.64311	0.0194591	Bacteria	Proteobacteria	Betaproteobacteria	Burkholderiales	Sutterellaceae	Sutterella	Kostic
-1.02433	0.0291059	Bacteria	Actinobacteria	Coriobacteriia	Coriobacteriales	Coriobacteriaceae	Collinsella	Kostic
-0.980145	0.0291059	Bacteria	Bacteroidetes	Bacteroidia	Bacteroidales	Rikenellaceae	Alistipes	Kostic
1.93444	0.0409103	Bacteria	Firmicutes	Negativicutes	Selenomonadales	Selenomonadaceae	Selenomonas	Kostic
-0.775133	0.0491064	Bacteria	Firmicutes	Clostridia	Clostridiales	Eubacteriaceae	Eubacterium	Kostic
6.69345	1.16458e-25	Bacteria	Epsilonbacteraeota	Campylobacteria	Campylobacterales	Campylobacteraceae	Campylobacter	Hale
3.74368	1.14704e-20	Bacteria	Fusobacteria	Fusobacteriia	Fusobacteriales	Fusobacteriaceae	Fusobacterium	Hale
5.12897	5.11915e-05	Bacteria	Fusobacteria	Fusobacteriia	Fusobacteriales	Leptotrichiaceae	Leptotrichia	Hale
-1.2221	0.000141631	Bacteria	Firmicutes	Clostridia	Clostridiales	Lachnospiraceae	Blautia	Hale
2.60382	0.000262391	Bacteria	Firmicutes	Clostridia	Clostridiales	Lachnospiraceae	Hungatella	Hale
4.68337	0.000389225	Bacteria	Firmicutes	Negativicutes	Selenomonadales	Veillonellaceae	Selenomonas_3	Hale
3.8639	0.0011768	Bacteria	Bacteroidetes	Bacteroidia	Bacteroidales	Porphyromonadaceae	Porphyromonas	Hale
4.11778	0.00452269	Bacteria	Firmicutes	Negativicutes	Selenomonadales	Veillonellaceae	Selenomonas	Hale
-0.881826	0.00716014	Bacteria	Firmicutes	Clostridia	Clostridiales	Ruminococcaceae	Faecalibacterium	Hale
2.08606	0.00716014	Bacteria	Firmicutes	Clostridia	Clostridiales	Family_XI	Parvimonas	Hale
1.96696	0.00849098	Bacteria	Firmicutes	Bacilli	Bacillales	Family_XI	Gemella	Hale
-1.39323	0.00864517	Bacteria	Firmicutes	Clostridia	Clostridiales	Lachnospiraceae	Fusicatenibacter	Hale
-1.48609	0.0103052	Bacteria	Firmicutes	Clostridia	Clostridiales	Lachnospiraceae	Tyzzerella_4	Hale
2.09151	0.0107549	Bacteria	Firmicutes	Clostridia	Clostridiales	Peptostreptococcaceae	Peptostreptococcus	Hale
-0.768121	0.010935	Bacteria	Firmicutes	Clostridia	Clostridiales	Lachnospiraceae	NA	Hale
1.1705	0.0155567	Bacteria	Firmicutes	Negativicutes	Selenomonadales	Veillonellaceae	Dialister	Hale
-1.00055	0.0155893	Bacteria	Firmicutes	Clostridia	Clostridiales	Ruminococcaceae	Subdoligranulum	Hale
-1.72886	0.0181363	Bacteria	Firmicutes	Clostridia	Clostridiales	Lachnospiraceae	Lachnospiraceae_ND3007_group	Hale
2.81683	0.0181363	Bacteria	Firmicutes	Erysipelotrichia	Erysipelotrichales	Erysipelotrichaceae	Solobacterium	Hale
-0.792284	0.0191429	Bacteria	Bacteroidetes	Bacteroidia	Bacteroidales	Rikenellaceae	Alistipes	Hale
-1.50144	0.0191429	Bacteria	Firmicutes	Erysipelotrichia	Erysipelotrichales	Erysipelotrichaceae	Erysipelotrichaceae_UCG-003	Hale
2.10759	0.0457212	Bacteria	Bacteroidetes	Bacteroidia	Bacteroidales	Prevotellaceae	Prevotella	Hale
3.97085	0.000818321	Bacteria	Epsilonbacteraeota	Campylobacteria	Campylobacterales	Campylobacteraceae	Campylobacter	Gao
3.87812	0.00730624	Bacteria	Firmicutes	Clostridia	Clostridiales	Lachnospiraceae	Lachnoanaerobaculum	Gao
2.49544	0.0141229	Bacteria	Bacteroidetes	Bacteroidia	Bacteroidales	Porphyromonadaceae	Porphyromonas	Gao
1.57891	0.0188772	Bacteria	Proteobacteria	Gammaproteobacteria	Enterobacteriales	Enterobacteriaceae	Escherichia/Shigella	Gao
4.16712	0.0188772	Bacteria	Firmicutes	Negativicutes	Selenomonadales	Veillonellaceae	Selenomonas	Gao
2.37773	0.0236684	Bacteria	Bacteroidetes	Bacteroidia	Bacteroidales	Prevotellaceae	Prevotella	Gao
2.03042	0.0236684	Bacteria	Firmicutes	Bacilli	Bacillales	Family_XI	Gemella	Gao
2.56371	0.0466922	Bacteria	Fusobacteria	Fusobacteriia	Fusobacteriales	Leptotrichiaceae	Leptotrichia	Gao
-25.2129	6.04848e-16	Bacteria	Proteobacteria	Alphaproteobacteria	Rhizobiales	Xanthobacteraceae	NA	Zeller
4.2784	7.96748e-11	Bacteria	Fusobacteria	Fusobacteriia	Fusobacteriales	Fusobacteriaceae	Fusobacterium	Zeller
5.34155	1.65068e-09	Bacteria	Epsilonbacteraeota	Campylobacteria	Campylobacterales	Campylobacteraceae	Campylobacter	Zeller
5.47194	1.83553e-07	Bacteria	Fusobacteria	Fusobacteriia	Fusobacteriales	Leptotrichiaceae	Leptotrichia	Zeller
6.89324	3.75461e-06	Bacteria	Firmicutes	Negativicutes	Selenomonadales	Veillonellaceae	Selenomonas	Zeller
3.08763	4.14237e-05	Bacteria	Firmicutes	Bacilli	Bacillales	Family_XI	Gemella	Zeller
1.66918	0.00040564	Bacteria	Firmicutes	Bacilli	Lactobacillales	Streptococcaceae	Streptococcus	Zeller
2.98453	0.0009398	Bacteria	Firmicutes	Clostridia	Clostridiales	Family_XI	Parvimonas	Zeller
2.89873	0.00724242	Bacteria	Firmicutes	Bacilli	Lactobacillales	Carnobacteriaceae	Granulicatella	Zeller
4.22778	0.00988749	Bacteria	Firmicutes	Clostridia	Clostridiales	Family_XI	Anaerococcus	Zeller
2.87924	0.0279248	Bacteria	Firmicutes	Clostridia	Clostridiales	Peptostreptococcaceae	Peptostreptococcus	Zeller
-26.3365	3.06924e-37	Bacteria	Firmicutes	Clostridia	Clostridiales	Ruminococcaceae	Ruminococcaceae_UCG-014	Burns
24.3739	6.18158e-15	Bacteria	Proteobacteria	Gammaproteobacteria	Xanthomonadales	Xanthomonadaceae	Stenotrophomonas	Burns
24.1973	6.91276e-15	Bacteria	Actinobacteria	Actinobacteria	Micrococcales	Micrococcaceae	Kocuria	Burns

## Sheet: Species
Supplementary Table 2. Differentially altered microbial taxa between tumor and normal groups at species level
log2FoldChange	padj	Kindom	Phylum	Class	Order	Family	Genus	Species	Dataset
-1.56272	0.0102986	Bacteria	Firmicutes	Clostridia	Clostridiales	Ruminococcaceae	Sporobacter	Sporobacter termitidis	Kostic
-1.23699	0.0146314	Bacteria	Bacteroidetes	Bacteroidia	Bacteroidales	Rikenellaceae	Alistipes	Alistipes shahii	Kostic
-1.13781	0.0251223	Bacteria	Bacteroidetes	Bacteroidia	Bacteroidales	Bacteroidaceae	Bacteroides	Bacteroides uniformis	Kostic
-1.13345	0.0146314	Bacteria	Firmicutes	Clostridia	Clostridiales	Ruminococcaceae	Ruminiclostridium	[Clostridium] viride	Kostic
-0.971906	0.0102986	Bacteria	Firmicutes	Clostridia	Clostridiales	Ruminococcaceae	Faecalibacterium	Faecalibacterium prausnitzii	Kostic
-0.95794	0.0242725	Bacteria	Firmicutes	Clostridia	Clostridiales	Lachnospiraceae	Blautia	Blautia faecis	Kostic
2.29727	0.000839042	Bacteria	Fusobacteria	Fusobacteriia	Fusobacteriales	Fusobacteriaceae	Fusobacterium	Fusobacterium nucleatum	Kostic
2.8317	0.00295636	Bacteria	Proteobacteria	Gammaproteobacteria	Enterobacterales	Enterobacteriaceae	Citrobacter	Citrobacter koseri	Kostic
3.3021	0.0210941	Bacteria	Spirochaetes	Spirochaetia	Spirochaetales	Spirochaetaceae	Treponema	Treponema socranskii	Kostic
4.19573	2.2e-05	Bacteria	Fusobacteria	Fusobacteriia	Fusobacteriales	Leptotrichiaceae	Leptotrichia	Leptotrichia trevisanii	Kostic
5.30394	5.4843e-22	Bacteria	Fusobacteria	Fusobacteriia	Fusobacteriales	Fusobacteriaceae	Fusobacterium	nucleatum	Hale
2.67214	7.462e-06	Bacteria	Bacteroidetes	Bacteroidia	Bacteroidales	Bacteroidaceae	Bacteroides	fragilis	Hale
5.97612	7.462e-06	Bacteria	Epsilonbacteraeota	Campylobacteria	Campylobacterales	Campylobacteraceae	Campylobacter	ureolyticus	Hale
3.16704	7.462e-06	Bacteria	Firmicutes	Clostridia	Clostridiales	Lachnospiraceae	Hungatella	hathewayi	Hale
2.81206	5.39104e-05	Bacteria	Firmicutes	Negativicutes	Selenomonadales	Veillonellaceae	Dialister	pneumosintes	Hale
2.26008	0.000338756	Bacteria	Firmicutes	Clostridia	Clostridiales	Lachnospiraceae	Lachnoclostridium	urinimassiliense	Hale
4.7677	0.00468191	Bacteria	Firmicutes	Bacilli	Lactobacillales	Streptococcaceae	Streptococcus	cristatus/sanguinis	Hale
-1.253	0.00791253	Bacteria	Firmicutes	Clostridia	Clostridiales	Lachnospiraceae	Blautia	luti/obeum	Hale
-1.42199	0.00791253	Bacteria	Firmicutes	Clostridia	Clostridiales	Lachnospiraceae	Fusicatenibacter	saccharivorans	Hale
4.23001	0.00791253	Bacteria	Bacteroidetes	Bacteroidia	Bacteroidales	Porphyromonadaceae	Porphyromonas	somerae	Hale
-2.02488	0.00791253	Bacteria	Firmicutes	Clostridia	Clostridiales	Lachnospiraceae	Blautia	massiliensis	Hale
2.10199	0.00791253	Bacteria	Firmicutes	Clostridia	Clostridiales	Family_XI	Parvimonas	micra	Hale
2.02909	0.00972457	Bacteria	Firmicutes	Bacilli	Bacillales	Family_XI	Gemella	morbillorum	Hale
2.98043	0.00972457	Bacteria	Firmicutes	Clostridia	Clostridiales	Lachnospiraceae	Lachnoclostridium	pacaense	Hale
-1.05166	0.0101872	Bacteria	Firmicutes	Clostridia	Clostridiales	Ruminococcaceae	Faecalibacterium	prausnitzii	Hale
-1.64992	0.010683	Bacteria	Firmicutes	Clostridia	Clostridiales	Lachnospiraceae	Blautia	obeum	Hale
4.5058	0.010683	Bacteria	Epsilonbacteraeota	Campylobacteria	Campylobacterales	Campylobacteraceae	Campylobacter	gracilis	Hale
-2.9219	0.0214398	Bacteria	Firmicutes	Clostridia	Clostridiales	Clostridiaceae_1	Clostridium_sensu_stricto_1	celatum/disporicum/saudiense	Hale
-1.73382	0.0243665	Bacteria	Firmicutes	Clostridia	Clostridiales	Lachnospiraceae	Dorea	formicigenerans	Hale
-1.28196	0.027364	Bacteria	Bacteroidetes	Bacteroidia	Bacteroidales	Rikenellaceae	Alistipes	putredinis	Hale
-0.951158	0.0287701	Bacteria	Bacteroidetes	Bacteroidia	Bacteroidales	Tannerellaceae	Parabacteroides	merdae	Hale
-1.2115	0.0493503	Bacteria	Bacteroidetes	Bacteroidia	Bacteroidales	Bacteroidaceae	Bacteroides	caccae	Hale
3.88761	0.0493503	Bacteria	Firmicutes	Bacilli	Lactobacillales	Streptococcaceae	Streptococcus	anginosus/milleri/mitis	Hale
3.17596	0.0493503	Bacteria	Firmicutes	Negativicutes	Selenomonadales	Veillonellaceae	Selenomonas	sputigena	Hale
-25.1571	9.31e-33	Bacteria	Actinobacteria	Actinobacteria	Propionibacteriales	Propionibacteriaceae	Cutibacterium	acnes	Gao
-24.838	1.44e-15	Bacteria	Firmicutes	Bacilli	Bacillales	Bacillaceae	Bacillus	cereus	Gao
3.16813	0.0100036	Bacteria	Fusobacteria	Fusobacteriia	Fusobacteriales	Fusobacteriaceae	Fusobacterium	nucleatum	Gao
4.61643	7.02e-08	Bacteria	Fusobacteria	Fusobacteriia	Fusobacteriales	Fusobacteriaceae	Fusobacterium	nucleatum	Zeller
3.13768	0.00339431	Bacteria	Firmicutes	Clostridia	Clostridiales	Family_XI	Parvimonas	micra	Zeller
5.23231	0.00452382	Bacteria	Firmicutes	Negativicutes	Selenomonadales	Veillonellaceae	Selenomonas	sputigena	Zeller
-27.4329	7.91e-22	Bacteria	Firmicutes	Clostridia	Clostridiales	Ruminococcaceae	Ruminococcaceae_UCG-002	bacterium	Burns
-26.699	1.45e-18	Bacteria	Firmicutes	Erysipelotrichia	Erysipelotrichales	Erysipelotrichaceae	Erysipelatoclostridium	ramosum	Burns
-26.6714	9.65e-21	Bacteria	Firmicutes	Erysipelotrichia	Erysipelotrichales	Erysipelotrichaceae	Catenibacterium	mitsuokai	Burns
-25.4933	4.82e-17	Bacteria	Firmicutes	Clostridia	Clostridiales	Ruminococcaceae	Ruminococcus_2	bromii	Burns
-23.9156	3.61e-15	Bacteria	Actinobacteria	Actinobacteria	Micrococcales	Micrococcaceae	Rothia	dentocariosa	Burns
23.492	1.01e-14	Bacteria	Actinobacteria	Actinobacteria	Corynebacteriales	Corynebacteriaceae	Corynebacterium	matruchotii	Burns
24.2729	1.48e-15	Bacteria	Actinobacteria	Actinobacteria	Corynebacteriales	Corynebacteriaceae	Corynebacterium_1	pseudogenitalium	Burns
